# Supplementary material for: N′-[(Z)-4-Methyl­benzyl­idene]-4-nitro­benzohydrazide monohydrate
Source: Acta Crystallogr Sect E Struct Rep Online. 2008 Nov 13;64(Pt 12):o2338. doi: 10.1107/S1600536808037008 (PMC2960119; doi:10.1107/S1600536808037008)
Supplement: Supplementary file 1 [file e-64-o2338-sup1.cif]

##############################################################################
###                                                                        ###
###        Electronic paper (Acta Crystallographica Section E)             ###
###                                                                        ###
##############################################################################
#                                                                            #
# This CIF contains the data in a paper accepted for publication in Acta     #
# Crystallographica Section E. It conforms to the requirements of Notes      #
# for Authors for Section E, and has been peer reviewed under the auspices   #
# of the IUCr Commission on Journals.                                        #
#                                                                            #
# Full details of the Crystallographic Information File format               #
# are given in the paper "The Crystallographic Information File (CIF):       #
# a New Standard Archive File for Crystallography" by S. R. Hall, F. H.      #
# Allen and I. D. Brown [Acta Cryst. (1991), A47, 655-685].                  #
#                                                                            #
# The current version of the core CIF dictionary is obtainable from          #
# ftp://ftp.iucr.org/pub/cif_core.dic. The current version number is 2.4.    #
#                                                                            #
# Software is freely available for graphical display of the structure(s) in  #
# this CIF.  For information consult the CIF home page http://www.iucr.org/  #
# cif/home.html                                                              #
#                                                                            #
# This file may be used for bona fide research purposes within the           #
# scientific community so long as proper attribution is given to the journal # 
# article from which it was obtained.                                        #
#                                                                            #
##############################################################################
                                             
data_global
_audit_creation_method     'form.cif (version 2.0)'
_journal_data_validation_number     ?
_journal_date_recd_electronic     2008-11-04
_journal_date_accepted     2008-11-10
_journal_name_full     'Acta Crystallographica, Section E'
_journal_year     2008
_journal_volume     64
_journal_issue     12
_journal_page_first     o2338
_journal_page_last     o2338
_journal_paper_category     QO
_journal_coeditor_code     IS2358
_publ_contact_author_name     'Hoong-Kun Fun'
_publ_contact_author_address
;
      X-ray Crystallography Unit
      School of Physics
      Universiti Sains Malaysia
      11800 USM, Penang
      MALAYSIA
;
_publ_contact_author_email     'hkfun@usm.my'
_publ_contact_author_fax     '604 6579150'
_publ_contact_author_phone     '604 6533652'
_publ_section_title
;
<i>N</i>'-[(<i>Z</i>)-4-Methylbenzylidene]-4-nitrobenzohydrazide monohydrate
;
loop_
    _publ_author_name
    _publ_author_footnote
    _publ_author_address
    'Hoong-Kun Fun' .
;     X-ray Crystallography Unit
      School of Physics
      Universiti Sains Malaysia
      11800 USM, Penang
      Malaysia
;
    'Samuel Robinson Jebas'
;
      Permanent address:
      Department of Physics,
      Karunya University,
      Karunya Nagar,
      Coimbatore 641 114,
      India.
;
;
      X-ray Crystallography Unit
      School of Physics
      Universiti Sains Malaysia
      11800 USM, Penang
      Malaysia
;
    'K. V. Sujith' .
;
       Department of Studies in Chemistry,
       Mangalore University,
       Mangalagangotri,
       Mangalore 574 199,
       India
;
    'Kalluraya, B.' .
;
        Department of Studies in Chemistry,
        Mangalore University,
 Mangalagangotri,
        Mangalore 574 199,
        India
;
data_I
_audit_creation_method     SHELXL-97
_chemical_name_systematic
;
<i>N</i>'-[(<i>Z</i>)-4-Methylbenzylidene]-4-nitrobenzohydrazide monohydrate
;
_chemical_name_common     ?
_chemical_formula_moiety     'C15 H13 N3 O3, H2 O'
_chemical_formula_sum     'C15 H15 N3 O4'
_chemical_formula_iupac     'C15 H13 N3 O3, H2 O'
_chemical_formula_weight     301.30
_chemical_melting_point     ?
_symmetry_cell_setting     'Triclinic'
_symmetry_space_group_name_H-M     'P -1'
_symmetry_space_group_name_Hall     '-P 1'
loop_
    _symmetry_equiv_pos_as_xyz
    'x, y, z'
    '-x, -y, -z'
_cell_length_a     6.53870(10)
_cell_length_b     6.97300(10)
_cell_length_c     15.9064(3)
_cell_angle_alpha     80.5240(10)
_cell_angle_beta     82.6280(10)
_cell_angle_gamma     85.0360(10)
_cell_volume     707.85(2)
_cell_formula_units_Z     2
_cell_measurement_reflns_used     9969
_cell_measurement_theta_min     2.62
_cell_measurement_theta_max     26.25
_cell_measurement_temperature     100.00(10)
_exptl_crystal_description     'block'
_exptl_crystal_colour     'colourless'
_exptl_crystal_size_max     0.68
_exptl_crystal_size_mid     0.44
_exptl_crystal_size_min     0.23
_exptl_crystal_density_diffrn     1.414
_exptl_crystal_density_meas     ?
_exptl_crystal_density_method     'not measured'
_exptl_crystal_F_000     316
_exptl_absorpt_coefficient_mu     0.105
_exptl_absorpt_correction_type     multi-scan
_exptl_absorpt_process_details     '(<i>SADABS</i>; Bruker, 2005)'
_exptl_absorpt_correction_T_min     0.9322
_exptl_absorpt_correction_T_max     0.9758
_exptl_special_details
;
The data was collected with the Oxford Cyrosystem Cobra low-temperature
attachment.
;
_diffrn_ambient_temperature     100.00(10)
_diffrn_radiation_type     MoK\a
_diffrn_radiation_wavelength     0.71073
_diffrn_radiation_source     'fine-focus sealed tube'
_diffrn_radiation_monochromator     graphite
_diffrn_measurement_device_type     'Bruker SMART APEXII CCD area-detector'
_diffrn_measurement_method     '\f and \w'
_diffrn_detector_area_resol_mean     .
_diffrn_reflns_number     31311
_diffrn_reflns_av_R_equivalents     0.0199
_diffrn_reflns_av_sigmaI/netI     0.0154
_diffrn_reflns_theta_min     2.61
_diffrn_reflns_theta_max     37.50
_diffrn_reflns_theta_full     37.50
_diffrn_measured_fraction_theta_max     0.992
_diffrn_measured_fraction_theta_full     0.992
_diffrn_reflns_limit_h_min     -11
_diffrn_reflns_limit_h_max     11
_diffrn_reflns_limit_k_min     -11
_diffrn_reflns_limit_k_max     10
_diffrn_reflns_limit_l_min     -27
_diffrn_reflns_limit_l_max     27
_diffrn_standards_number     0
_diffrn_standards_interval_count     .
_diffrn_standards_interval_time     .
_diffrn_standards_decay_%     ?
_refine_special_details
;
Refinement of <i>F</i>^2^ against ALL reflections. The weighted <i>R</i>-factor
<i>wR</i> and goodness of fit <i>S</i> are based on <i>F</i>^2^, conventional
<i>R</i>-factors <i>R</i> are based on <i>F</i>, with <i>F</i> set to zero for
negative <i>F</i>^2^. The threshold expression of <i>F</i>^2^ >
\s(<i>F</i>^2^) is used only for calculating <i>R</i>-factors(gt) <i>etc</i>.
and is not relevant to the choice of reflections for refinement.
<i>R</i>-factors based on <i>F</i>^2^ are statistically about twice as large
as those based on <i>F</i>, and <i>R</i>- factors based on ALL data will be
even larger.
;
_reflns_number_total     7380
_reflns_number_gt     6571
_reflns_threshold_expression     I>2\s(I)
_refine_ls_structure_factor_coef     Fsqd
_refine_ls_matrix_type     full
_refine_ls_R_factor_all     0.0415
_refine_ls_R_factor_gt     0.0374
_refine_ls_wR_factor_gt     0.1143
_refine_ls_wR_factor_ref     0.1185
_refine_ls_goodness_of_fit_ref     1.046
_refine_ls_restrained_S_all     1.047
_refine_ls_number_reflns     7380
_refine_ls_number_parameters     211
_refine_ls_number_restraints     4
_refine_ls_hydrogen_treatment     mixed
_refine_ls_weighting_scheme     calc
_refine_ls_weighting_details
         'calc w=1/[\s^2^(Fo^2^)+(0.0681P)^2^+0.1283P] where P=(Fo^2^+2Fc^2^)/3'
_atom_sites_solution_hydrogens     geom
_atom_sites_solution_primary     direct
_atom_sites_solution_secondary     difmap
_refine_ls_shift/su_max     0.001
_refine_ls_shift/su_mean     0.000
_refine_diff_density_max     0.481
_refine_diff_density_min     -0.587
_refine_ls_extinction_method     none
_refine_ls_extinction_coef     ?
loop_
    _atom_type_symbol
    _atom_type_description
    _atom_type_scat_dispersion_real
    _atom_type_scat_dispersion_imag
    _atom_type_scat_source
    'C' 'C' 0.0033 0.0016
                         'International Tables Vol C Tables 4.2.6.8 and 6.1.1.4'
    'H' 'H' 0.0000 0.0000
                         'International Tables Vol C Tables 4.2.6.8 and 6.1.1.4'
    'N' 'N' 0.0061 0.0033
                         'International Tables Vol C Tables 4.2.6.8 and 6.1.1.4'
    'O' 'O' 0.0106 0.0060
                         'International Tables Vol C Tables 4.2.6.8 and 6.1.1.4'
_computing_data_collection     'APEX2 (Bruker, 2005)'
_computing_cell_refinement     'APEX2 (Bruker, 2005)'
_computing_data_reduction     'SAINT (Bruker, 2005)'
_computing_structure_solution     'SHELXTL (Sheldrick, 2008)'
_computing_structure_refinement     'SHELXTL (Sheldrick, 2008)'
_computing_molecular_graphics     'SHELXTL (Sheldrick, 2008)'
_computing_publication_material
;
SHELXTL (Sheldrick, 2008) and PLATON (Spek, 2003)
;
loop_
    _atom_site_type_symbol
    _atom_site_label
    _atom_site_fract_x
    _atom_site_fract_y
    _atom_site_fract_z
    _atom_site_U_iso_or_equiv
    _atom_site_adp_type
    _atom_site_calc_flag
    _atom_site_refinement_flags
    _atom_site_occupancy
    _atom_site_disorder_assembly
    _atom_site_disorder_group
    O O1 1.27580(6) 0.77076(7) -0.04714(3) 0.01642(8) Uani d . 1 . .
    O O2 0.75581(8) 1.18850(8) -0.38841(3) 0.02159(10) Uani d . 1 . .
    O O3 0.46360(8) 1.16591(9) -0.30724(3) 0.02477(11) Uani d . 1 . .
    N N1 1.08155(7) 0.62939(7) 0.10666(3) 0.01228(8) Uani d . 1 . .
    N N2 0.97488(7) 0.71707(7) 0.03900(3) 0.01180(8) Uani d D 1 . .
    N N3 0.65301(8) 1.14188(7) -0.31919(3) 0.01517(9) Uani d . 1 . .
    C C1 1.25937(9) 0.43357(8) 0.25978(3) 0.01394(9) Uani d . 1 . .
    H H1A 1.3528 0.4556 0.2105 0.017 Uiso calc R 1 . .
    C C2 1.32689(9) 0.33958(9) 0.33630(4) 0.01558(9) Uani d . 1 . .
    H H2A 1.4660 0.2992 0.3375 0.019 Uiso calc R 1 . .
    C C3 1.19044(10) 0.30421(9) 0.41173(4) 0.01618(10) Uani d . 1 . .
    C C4 0.98236(10) 0.36711(9) 0.40850(4) 0.01732(10) Uani d . 1 . .
    H H4A 0.8891 0.3455 0.4579 0.021 Uiso calc R 1 . .
    C C5 0.91322(9) 0.46166(9) 0.33225(4) 0.01511(9) Uani d . 1 . .
    H H5A 0.7744 0.5032 0.3313 0.018 Uiso calc R 1 . .
    C C6 1.05015(8) 0.49509(8) 0.25695(3) 0.01205(8) Uani d . 1 . .
    C C7 0.96681(8) 0.59124(8) 0.17866(3) 0.01265(9) Uani d . 1 . .
    H H7A 0.8259 0.6261 0.1809 0.015 Uiso calc R 1 . .
    C C8 1.08418(8) 0.78209(7) -0.03665(3) 0.01124(8) Uani d . 1 . .
    C C9 0.96283(8) 0.87393(7) -0.10826(3) 0.01078(8) Uani d . 1 . .
    C C10 0.74981(8) 0.92155(8) -0.09685(3) 0.01259(9) Uani d . 1 . .
    H H10A 0.6760 0.8932 -0.0428 0.015 Uiso calc R 1 . .
    C C11 0.64812(8) 1.01101(8) -0.16601(3) 0.01320(9) Uani d . 1 . .
    H H11A 0.5067 1.0435 -0.1589 0.016 Uiso calc R 1 . .
    C C12 0.76204(8) 1.05088(8) -0.24589(3) 0.01220(8) Uani d . 1 . .
    C C13 0.97361(9) 1.00639(8) -0.25947(3) 0.01340(9) Uani d . 1 . .
    H H13A 1.0465 1.0355 -0.3137 0.016 Uiso calc R 1 . .
    C C14 1.07314(8) 0.91711(8) -0.18969(3) 0.01269(9) Uani d . 1 . .
    H H14A 1.2148 0.8857 -0.1972 0.015 Uiso calc R 1 . .
    C C15 1.26554(12) 0.20102(11) 0.49388(4) 0.02473(13) Uani d . 1 . .
    H H15A 1.1517 0.1899 0.5386 0.037 Uiso calc R 1 . .
    H H15B 1.3687 0.2740 0.5096 0.037 Uiso calc R 1 . .
    H H15C 1.3242 0.0733 0.4859 0.037 Uiso calc R 1 . .
    O O1W 0.56488(7) 0.60570(7) 0.07749(3) 0.01669(8) Uani d D 1 . .
    H H1N2 0.8430(12) 0.7058(17) 0.0471(8) 0.027(3) Uiso d D 1 . .
    H H2W1 0.5907(17) 0.4907(12) 0.0684(8) 0.031(3) Uiso d D 1 . .
    H H1W1 0.4410(13) 0.6364(17) 0.0668(8) 0.035(3) Uiso d D 1 . .
loop_
    _atom_site_aniso_label
    _atom_site_aniso_U_11
    _atom_site_aniso_U_22
    _atom_site_aniso_U_33
    _atom_site_aniso_U_12
    _atom_site_aniso_U_13
    _atom_site_aniso_U_23
    O1 0.00972(15) 0.0221(2) 0.01583(17) 0.00035(13) -0.00227(13) 0.00155(14)
    O2 0.0250(2) 0.0269(2) 0.01076(17) -0.00148(17) -0.00275(15) 0.00358(15)
    O3 0.01615(19) 0.0361(3) 0.0199(2) 0.00133(18) -0.00737(16) 0.00461(19)
    N1 0.01330(18) 0.01250(17) 0.01075(17) -0.00018(13) -0.00421(13) 0.00081(13)
    N2 0.01085(17) 0.01426(18) 0.00977(16) -0.00046(13) -0.00339(13) 0.00113(13)
    N3 0.0174(2) 0.01585(19) 0.01215(18) -0.00094(15) -0.00535(15) 0.00083(14)
    C1 0.0137(2) 0.0152(2) 0.01227(19) -0.00081(16) -0.00285(15) 0.00066(15)
    C2 0.0155(2) 0.0166(2) 0.0143(2) 0.00085(17) -0.00481(16) -0.00018(16)
    C3 0.0208(2) 0.0158(2) 0.01158(19) 0.00194(17) -0.00496(17) -0.00040(16)
    C4 0.0199(2) 0.0196(2) 0.01066(19) 0.00142(18) -0.00093(17) 0.00081(16)
    C5 0.0148(2) 0.0174(2) 0.01210(19) 0.00041(16) -0.00163(16) -0.00002(16)
    C6 0.01369(19) 0.01192(19) 0.01037(18) -0.00115(15) -0.00323(14) 0.00030(14)
    C7 0.01325(19) 0.0133(2) 0.01122(18) -0.00088(15) -0.00333(15) 0.00004(15)
    C8 0.01101(18) 0.01159(18) 0.01084(18) 0.00006(14) -0.00243(14) -0.00044(14)
    C9 0.01090(18) 0.01125(18) 0.00998(17) -0.00020(14) -0.00238(14)
                                                                    -0.00045(14)
    C10 0.01106(18) 0.0154(2) 0.01048(18) 0.00026(15) -0.00182(14) 0.00036(15)
    C11 0.01170(19) 0.0154(2) 0.01187(19) 0.00029(15) -0.00297(15) 0.00029(15)
    C12 0.01382(19) 0.01256(19) 0.01019(18) -0.00090(15) -0.00400(15)
                                                                     0.00040(14)
    C13 0.0141(2) 0.0151(2) 0.01041(18) -0.00143(16) -0.00148(15) -0.00005(15)
    C14 0.01159(19) 0.0146(2) 0.01130(18) -0.00053(15) -0.00128(14) -0.00060(15)
    C15 0.0321(3) 0.0271(3) 0.0134(2) 0.0068(2) -0.0081(2) 0.0011(2)
    O1W 0.01130(16) 0.0212(2) 0.01725(18) -0.00029(13) -0.00349(13) -0.00109(14)
_geom_special_details
;
All e.s.d.'s (except the e.s.d. in the dihedral angle between two l.s. planes)
are estimated using the full covariance matrix. The cell e.s.d.'s are taken
into account individually in the estimation of e.s.d.'s in distances, angles
and torsion angles; correlations between e.s.d.'s in cell parameters are only
used when they are defined by crystal symmetry. An approximate (isotropic)
treatment of cell e.s.d.'s is used for estimating e.s.d.'s involving l.s.
planes.
;
loop_
    _geom_bond_atom_site_label_1
    _geom_bond_atom_site_label_2
    _geom_bond_site_symmetry_2
    _geom_bond_distance
    _geom_bond_publ_flag
    O1 C8 . 1.2400(6) ?
    O2 N3 . 1.2246(7) ?
    O3 N3 . 1.2298(7) ?
    N1 C7 . 1.2881(7) ?
    N1 N2 . 1.3859(6) ?
    N2 C8 . 1.3491(7) ?
    N2 H1N2 . 0.864(8) ?
    N3 C12 . 1.4703(7) ?
    C1 C2 . 1.3896(8) ?
    C1 C6 . 1.4019(8) ?
    C1 H1A . 0.9300 ?
    C2 C3 . 1.4008(8) ?
    C2 H2A . 0.9300 ?
    C3 C4 . 1.3977(9) ?
    C3 C15 . 1.5035(8) ?
    C4 C5 . 1.3913(8) ?
    C4 H4A . 0.9300 ?
    C5 C6 . 1.3999(8) ?
    C5 H5A . 0.9300 ?
    C6 C7 . 1.4605(7) ?
    C7 H7A . 0.9300 ?
    C8 C9 . 1.4970(7) ?
    C9 C14 . 1.3994(7) ?
    C9 C10 . 1.3994(7) ?
    C10 C11 . 1.3898(7) ?
    C10 H10A . 0.9300 ?
    C11 C12 . 1.3867(7) ?
    C11 H11A . 0.9300 ?
    C12 C13 . 1.3884(8) ?
    C13 C14 . 1.3895(7) ?
    C13 H13A . 0.9300 ?
    C14 H14A . 0.9300 ?
    C15 H15A . 0.9600 ?
    C15 H15B . 0.9600 ?
    C15 H15C . 0.9600 ?
    O1W H2W1 . 0.837(8) ?
    O1W H1W1 . 0.851(8) ?
loop_
    _geom_angle_atom_site_label_1
    _geom_angle_atom_site_label_2
    _geom_angle_atom_site_label_3
    _geom_angle_site_symmetry_1
    _geom_angle_site_symmetry_3
    _geom_angle
    _geom_angle_publ_flag
    C7 N1 N2 . . 114.21(4) ?
    C8 N2 N1 . . 118.48(4) ?
    C8 N2 H1N2 . . 125.4(8) ?
    N1 N2 H1N2 . . 115.2(8) ?
    O2 N3 O3 . . 123.96(5) ?
    O2 N3 C12 . . 118.18(5) ?
    O3 N3 C12 . . 117.85(5) ?
    C2 C1 C6 . . 119.91(5) ?
    C2 C1 H1A . . 120.0 ?
    C6 C1 H1A . . 120.0 ?
    C1 C2 C3 . . 121.56(5) ?
    C1 C2 H2A . . 119.2 ?
    C3 C2 H2A . . 119.2 ?
    C4 C3 C2 . . 118.18(5) ?
    C4 C3 C15 . . 120.88(6) ?
    C2 C3 C15 . . 120.95(6) ?
    C5 C4 C3 . . 120.72(5) ?
    C5 C4 H4A . . 119.6 ?
    C3 C4 H4A . . 119.6 ?
    C4 C5 C6 . . 120.80(5) ?
    C4 C5 H5A . . 119.6 ?
    C6 C5 H5A . . 119.6 ?
    C5 C6 C1 . . 118.83(5) ?
    C5 C6 C7 . . 118.05(5) ?
    C1 C6 C7 . . 123.11(5) ?
    N1 C7 C6 . . 122.33(5) ?
    N1 C7 H7A . . 118.8 ?
    C6 C7 H7A . . 118.8 ?
    O1 C8 N2 . . 122.52(5) ?
    O1 C8 C9 . . 120.74(5) ?
    N2 C8 C9 . . 116.74(4) ?
    C14 C9 C10 . . 119.65(5) ?
    C14 C9 C8 . . 116.93(4) ?
    C10 C9 C8 . . 123.40(5) ?
    C11 C10 C9 . . 120.23(5) ?
    C11 C10 H10A . . 119.9 ?
    C9 C10 H10A . . 119.9 ?
    C12 C11 C10 . . 118.60(5) ?
    C12 C11 H11A . . 120.7 ?
    C10 C11 H11A . . 120.7 ?
    C11 C12 C13 . . 122.73(5) ?
    C11 C12 N3 . . 118.38(5) ?
    C13 C12 N3 . . 118.89(5) ?
    C12 C13 C14 . . 118.01(5) ?
    C12 C13 H13A . . 121.0 ?
    C14 C13 H13A . . 121.0 ?
    C13 C14 C9 . . 120.79(5) ?
    C13 C14 H14A . . 119.6 ?
    C9 C14 H14A . . 119.6 ?
    C3 C15 H15A . . 109.5 ?
    C3 C15 H15B . . 109.5 ?
    H15A C15 H15B . . 109.5 ?
    C3 C15 H15C . . 109.5 ?
    H15A C15 H15C . . 109.5 ?
    H15B C15 H15C . . 109.5 ?
    H2W1 O1W H1W1 . . 106.0(10) ?
loop_
    _geom_torsion_atom_site_label_1
    _geom_torsion_atom_site_label_2
    _geom_torsion_atom_site_label_3
    _geom_torsion_atom_site_label_4
    _geom_torsion_site_symmetry_1
    _geom_torsion_site_symmetry_2
    _geom_torsion_site_symmetry_3
    _geom_torsion_site_symmetry_4
    _geom_torsion
    _geom_torsion_publ_flag
    C7 N1 N2 C8 . . . . 172.77(5) ?
    C6 C1 C2 C3 . . . . -0.09(9) ?
    C1 C2 C3 C4 . . . . -0.32(9) ?
    C1 C2 C3 C15 . . . . 179.55(6) ?
    C2 C3 C4 C5 . . . . 0.20(9) ?
    C15 C3 C4 C5 . . . . -179.67(6) ?
    C3 C4 C5 C6 . . . . 0.33(9) ?
    C4 C5 C6 C1 . . . . -0.73(9) ?
    C4 C5 C6 C7 . . . . 178.66(5) ?
    C2 C1 C6 C5 . . . . 0.61(8) ?
    C2 C1 C6 C7 . . . . -178.75(5) ?
    N2 N1 C7 C6 . . . . 178.63(5) ?
    C5 C6 C7 N1 . . . . 179.37(5) ?
    C1 C6 C7 N1 . . . . -1.26(9) ?
    N1 N2 C8 O1 . . . . -1.88(8) ?
    N1 N2 C8 C9 . . . . 179.38(4) ?
    O1 C8 C9 C14 . . . . 9.78(8) ?
    N2 C8 C9 C14 . . . . -171.45(5) ?
    O1 C8 C9 C10 . . . . -168.59(5) ?
    N2 C8 C9 C10 . . . . 10.18(8) ?
    C14 C9 C10 C11 . . . . 0.09(8) ?
    C8 C9 C10 C11 . . . . 178.42(5) ?
    C9 C10 C11 C12 . . . . 0.20(8) ?
    C10 C11 C12 C13 . . . . -0.47(8) ?
    C10 C11 C12 N3 . . . . 178.76(5) ?
    O2 N3 C12 C11 . . . . 175.31(5) ?
    O3 N3 C12 C11 . . . . -4.94(8) ?
    O2 N3 C12 C13 . . . . -5.43(8) ?
    O3 N3 C12 C13 . . . . 174.32(6) ?
    C11 C12 C13 C14 . . . . 0.42(8) ?
    N3 C12 C13 C14 . . . . -178.81(5) ?
    C12 C13 C14 C9 . . . . -0.10(8) ?
    C10 C9 C14 C13 . . . . -0.14(8) ?
    C8 C9 C14 C13 . . . . -178.58(5) ?
loop_
    _geom_hbond_atom_site_label_D
    _geom_hbond_atom_site_label_H
    _geom_hbond_atom_site_label_A
    _geom_hbond_site_symmetry_A
    _geom_hbond_distance_DH
    _geom_hbond_distance_HA
    _geom_hbond_distance_DA
    _geom_hbond_angle_DHA
    N2 H1N2 O1W . 0.864(8) 1.978(9) 2.8191(7) 164.4(11)
    O1W H2W1 O1 2_765 0.837(9) 2.013(9) 2.8327(7) 166.1(11)
    O1W H1W1 O1 1_455 0.851(9) 2.258(11) 2.9430(6) 137.7(10)
    O1W H1W1 N1 1_455 0.851(9) 2.357(9) 3.1287(7) 151.0(11)
    C1 H1A O1W 1_655 0.93 2.50 3.4090(7) 165
    C4 H4A O2 1_546 0.93 2.58 3.4565(8) 157
    C7 H7A O1W . 0.93 2.55 3.2393(7) 132
