# Supplementary material for: N′-[(Z)-4-Methyl­benzyl­idene]-4-nitro­benzohydrazide monohydrate
Source: Acta Crystallogr Sect E Struct Rep Online. 2008 Nov 13;64(Pt 12):o2338. doi: 10.1107/S1600536808037008 (PMC2960119; doi:10.1107/S1600536808037008)
Supplement: Supplementary file 2 [file e-64-o2338-Isup2.hkl]

#
# h,k,l, Fc-squared, Fo-squared, sigma(Fo-squared) and status flag
#
data_I
_shelx_title ' nl4_0m in P-1 (100K)'
_shelx_refln_list_code          4
_shelx_F_calc_maximum      173.43
_exptl_crystal_F_000       316.00
_reflns_d_resolution_high  0.5838
 
loop_
 _symmetry_equiv_pos_as_xyz
 'x, y, z'
 '-x, -y, -z'
 
_cell_length_a     6.5387
_cell_length_b     6.9730
_cell_length_c    15.9064
_cell_angle_alpha  80.524
_cell_angle_beta   82.628
_cell_angle_gamma  85.036
 
_shelx_F_squared_multiplier     1.000
 
loop_
 _refln_index_h
 _refln_index_k
 _refln_index_l
 _refln_F_squared_calc
 _refln_F_squared_meas
 _refln_F_squared_sigma
 _refln_observed_status
   1   0   0     3021.46     2656.67     24.54 o
   2   0   0      128.48      126.09      0.85 o
   3   0   0     1392.05     1500.16     10.82 o
   4   0   0     1077.23     1335.83      7.99 o
   5   0   0       16.29       12.37      0.18 o
   6   0   0      190.57      168.94      1.38 o
   7   0   0       40.05       26.01      0.49 o
   8   0   0        1.70        2.04      0.29 o
   9   0   0        0.99        1.17      0.34 o
  10   0   0       98.66      103.07      2.31 o
  11   0   0       20.40       21.36      1.65 o
 -10   1   0        5.12        4.84      0.53 o
  -9   1   0       47.31       48.62      1.37 o
  -8   1   0      180.08      172.82      2.25 o
  -7   1   0       70.16       62.49      0.99 o
  -6   1   0       11.54        9.56      0.23 o
  -5   1   0       10.66        8.58      0.18 o
  -4   1   0      107.30      131.02      0.90 o
  -3   1   0      102.78       92.53      0.72 o
  -2   1   0     1454.10     1545.18     12.44 o
  -1   1   0      445.50      476.81      3.70 o
   0   1   0       27.40       29.00      0.52 o
   1   1   0      305.57      318.43      2.18 o
   2   1   0      121.14      117.92      0.86 o
   3   1   0        3.22        4.25      0.10 o
   4   1   0      619.13      687.61      4.18 o
   5   1   0       11.45       16.19      0.21 o
   6   1   0        5.53        6.90      0.20 o
   7   1   0      396.63      350.37      4.10 o
   8   1   0        2.42        3.34      0.30 o
   9   1   0       20.73       18.81      0.69 o
  10   1   0      122.97      129.80      3.82 o
  11   1   0       13.07       14.05      1.08 o
 -10   2   0       67.03       67.35      2.43 o
  -9   2   0        4.45        4.85      1.01 o
  -8   2   0        3.02        3.44      0.31 o
  -7   2   0       57.50       48.58      0.85 o
  -6   2   0       46.78       36.39      0.60 o
  -5   2   0       47.69       43.68      0.52 o
  -4   2   0       22.32       32.75      0.38 o
  -3   2   0      236.94      303.43      2.20 o
  -2   2   0     1029.66     1114.00      9.25 o
  -1   2   0      355.18      344.34      3.42 o
   0   2   0        4.31        3.78      0.09 o
   1   2   0     1765.88     1951.69     26.31 o
   2   2   0        0.40        1.05      0.06 o
   3   2   0        0.61        1.05      0.05 o
   4   2   0       54.80       48.26      0.40 o
   5   2   0        2.07        1.17      0.08 o
   6   2   0        0.31        0.03      0.10 o
   7   2   0       26.01       21.37      0.69 o
   8   2   0        0.00       -0.29      0.20 o
   9   2   0        0.15        0.26      0.27 o
  10   2   0        4.10        4.52      0.42 o
  11   2   0       50.49       55.25      1.30 o
 -10   3   0       11.62       10.86      0.73 o
  -9   3   0       73.92       75.47      1.52 o
  -8   3   0       38.12       37.61      0.85 o
  -7   3   0        0.26        0.46      0.18 o
  -6   3   0       15.48       11.41      0.36 o
  -5   3   0      429.02      378.10      3.60 o
  -4   3   0       65.19       68.21      1.04 o
  -3   3   0       14.46       16.59      0.21 o
  -2   3   0       12.39       26.84      0.29 o
  -1   3   0      370.44      405.19      4.08 o
   0   3   0       19.35       16.63      0.24 o
   1   3   0        0.88        1.18      0.10 o
   2   3   0      565.76      549.58      4.75 o
   3   3   0      313.17      320.94      2.60 o
   4   3   0        4.79        3.59      0.13 o
   5   3   0        0.00        0.15      0.06 o
   6   3   0      327.57      335.86      3.16 o
   7   3   0       21.29       20.39      0.58 o
   8   3   0       61.26       58.42      2.60 o
   9   3   0        2.03        2.27      0.35 o
  10   3   0        4.64        4.98      0.43 o
 -10   4   0        2.99        3.53      0.52 o
  -9   4   0       59.48       60.84      1.89 o
  -8   4   0        3.41        2.87      0.29 o
  -7   4   0        1.92        1.57      0.22 o
  -6   4   0        0.86        1.04      0.16 o
  -5   4   0       78.63       69.69      0.96 o
  -4   4   0       50.74       53.55      0.67 o
  -3   4   0       17.43       22.31      0.26 o
  -2   4   0       43.43       37.49      0.39 o
  -1   4   0      261.28      290.39      2.97 o
   0   4   0       49.46       50.40      2.35 o
   1   4   0        0.21        0.39      0.07 o
   2   4   0      232.35      286.50      2.41 o
   3   4   0       85.98       85.33      0.98 o
   4   4   0        4.36        4.34      0.17 o
   5   4   0       39.19       40.90      0.55 o
   6   4   0        8.74        8.15      0.27 o
   7   4   0        0.56        0.36      0.22 o
   8   4   0       28.90       29.77      0.73 o
   9   4   0        0.62        0.66      0.51 o
  10   4   0        3.03        3.97      0.65 o
  -9   5   0       32.18       33.86      0.87 o
  -8   5   0       46.12       44.79      0.99 o
  -7   5   0       10.59       10.16      0.38 o
  -6   5   0        0.50        0.39      0.14 o
  -5   5   0       24.08       24.83      0.45 o
  -4   5   0       23.73       19.40      0.43 o
  -3   5   0        1.42        1.83      0.15 o
  -2   5   0        0.75        0.54      0.07 o
  -1   5   0      136.76      145.88      1.43 o
   0   5   0      183.69      190.97      2.17 o
   1   5   0       30.32       38.91      0.51 o
   2   5   0        0.19        0.44      0.09 o
   3   5   0       24.65       38.52      0.58 o
   4   5   0       15.78       19.36      0.42 o
   5   5   0        0.02       -0.22      0.12 o
   6   5   0       80.22       78.66      1.30 o
   7   5   0       49.10       48.55      0.96 o
   8   5   0        0.02        0.09      0.29 o
   9   5   0        0.64        1.07      0.37 o
  10   5   0        4.16        4.09      0.53 o
  -9   6   0        0.04        0.19      0.35 o
  -8   6   0       21.61       23.14      1.01 o
  -7   6   0       33.03       32.74      1.12 o
  -6   6   0       14.70       13.67      0.54 o
  -5   6   0       58.96       55.17      1.09 o
  -4   6   0      119.21      117.52      1.64 o
  -3   6   0       20.56       23.09      0.44 o
  -2   6   0       53.00       60.47      0.69 o
  -1   6   0      171.06      193.94      2.10 o
   0   6   0       12.42       11.84      0.23 o
   1   6   0       41.66       40.33      0.67 o
   2   6   0      199.00      236.29      2.22 o
   3   6   0        2.12        3.67      0.19 o
   4   6   0        1.83        1.31      0.19 o
   5   6   0      141.47      137.93      1.90 o
   6   6   0      331.24      340.08      5.68 o
   7   6   0       17.19       17.63      0.68 o
   8   6   0        1.89        2.88      0.61 o
   9   6   0       41.46       44.27      1.36 o
  -8   7   0        0.13        0.19      0.32 o
  -7   7   0       11.34       10.91      0.69 o
  -6   7   0       70.31       72.65      1.74 o
  -5   7   0       26.51       28.40      0.73 o
  -4   7   0        0.01       -0.11      0.19 o
  -3   7   0        0.86        0.96      0.17 o
  -2   7   0       35.74       34.51      0.62 o
  -1   7   0       23.39       24.48      0.41 o
   0   7   0       11.66       12.93      0.32 o
   1   7   0       14.51       12.22      0.39 o
   2   7   0       31.28       31.28      0.65 o
   3   7   0       28.54       28.72      0.62 o
   4   7   0        4.90        5.47      0.28 o
   5   7   0      192.77      192.73      2.52 o
   6   7   0      267.71      268.80      3.81 o
   7   7   0        1.75        2.40      0.49 o
   8   7   0       11.94       11.12      0.94 o
   9   7   0       31.26       31.36      1.62 o
  -7   8   0        2.44        3.02      0.51 o
  -6   8   0       24.66       26.22      0.98 o
  -5   8   0      101.94       98.51      2.21 o
  -4   8   0        8.77        9.71      0.39 o
  -3   8   0      403.51      400.78      5.14 o
  -2   8   0      531.33      539.64      6.73 o
  -1   8   0       27.96       27.11      0.97 o
   0   8   0        6.54        7.16      0.27 o
   1   8   0       20.01       20.50      0.50 o
   2   8   0       31.62       32.36      0.69 o
   3   8   0        0.43        0.49      0.18 o
   4   8   0       48.15       47.90      1.39 o
   5   8   0       66.07       67.11      1.25 o
   6   8   0       39.18       38.73      1.10 o
   7   8   0        2.60        3.42      0.43 o
   8   8   0       36.59       39.84      1.27 o
  -6   9   0        0.05        0.23      0.27 o
  -5   9   0       42.02       41.15      1.88 o
  -4   9   0       19.24       19.56      1.90 o
  -3   9   0       27.44       28.40      0.68 o
  -2   9   0       16.22       16.44      0.72 o
  -1   9   0       62.31       62.70      1.05 o
   0   9   0        0.00        0.20      0.17 o
   1   9   0       62.40       61.78      1.18 o
   2   9   0       29.47       29.70      0.76 o
   3   9   0        7.75        7.00      0.57 o
   4   9   0        4.44        3.82      0.55 o
   5   9   0       12.47       11.57      0.92 o
   6   9   0        6.23        6.60      0.68 o
   7   9   0        0.69        0.48      0.43 o
  -5  10   0       23.58       23.90      2.49 o
  -4  10   0       19.09       20.69      0.88 o
  -3  10   0        6.95        5.46      0.45 o
  -2  10   0       77.39       79.99      1.71 o
  -1  10   0       20.41       20.01      0.70 o
   0  10   0       21.65       21.57      0.68 o
   1  10   0       20.29       20.73      0.78 o
   2  10   0        0.57        0.27      0.58 o
   3  10   0        0.44       -0.18      0.31 o
   4  10   0        0.27       -0.10      0.33 o
   5  10   0        3.40        4.72      0.70 o
   6  10   0        2.25        1.37      0.53 o
  -3  11   0        1.33        1.15      0.29 o
  -2  11   0        7.62        7.46      0.49 o
  -1  11   0        0.01        0.25      0.22 o
   0  11   0        0.17       -0.04      0.22 o
   1  11   0       11.15       10.16      0.67 o
   2  11   0        0.62        0.70      0.35 o
   3  11   0        1.14        0.80      0.39 o
   4  11   0        3.33        2.82      0.55 o
  -4 -11   1       11.09        9.16      0.86 o
  -3 -11   1       24.42       26.13      1.27 o
  -2 -11   1        0.21       -0.25      0.31 o
  -1 -11   1        0.02        0.31      0.31 o
   0 -11   1       13.02       12.43      0.70 o
   1 -11   1        0.18        0.20      0.25 o
   2 -11   1        0.43        0.41      0.25 o
   3 -11   1        0.06        0.20      0.25 o
  -6 -10   1        0.30        0.41      0.47 o
  -5 -10   1        0.28        0.31      0.43 o
  -4 -10   1        0.38        0.31      0.37 o
  -3 -10   1        0.15       -0.14      0.31 o
  -2 -10   1       14.14       13.99      0.84 o
  -1 -10   1        0.34        0.45      0.25 o
   0 -10   1        9.12        8.81      0.62 o
   1 -10   1       14.37       15.48      1.31 o
   2 -10   1        1.43        1.80      0.31 o
   3 -10   1        3.97        3.74      0.39 o
   4 -10   1        0.06        0.12      0.27 o
   5 -10   1        7.20        7.22      0.61 o
  -7  -9   1       12.91       13.00      0.65 o
  -6  -9   1        0.79        0.95      0.26 o
  -5  -9   1        0.06       -0.47      0.33 o
  -4  -9   1        3.38        3.11      0.51 o
  -3  -9   1        0.21       -0.05      0.17 o
  -2  -9   1       15.94       14.81      0.54 o
  -1  -9   1       12.49       13.49      0.50 o
   0  -9   1        8.39        7.98      0.34 o
   1  -9   1        4.86        4.88      0.26 o
   2  -9   1       81.26       80.24      1.32 o
   3  -9   1        0.60        0.72      0.37 o
   4  -9   1        2.20        2.32      0.98 o
   5  -9   1        0.51        0.61      0.46 o
   6  -9   1        6.39        6.10      0.54 o
  -8  -8   1        9.51        9.45      0.86 o
  -7  -8   1       39.59       37.81      1.35 o
  -6  -8   1        8.49        9.52      0.57 o
  -5  -8   1       18.24       18.62      0.59 o
  -4  -8   1        5.68        6.04      0.30 o
  -3  -8   1        3.47        2.95      0.27 o
  -2  -8   1       11.32       11.59      0.42 o
  -1  -8   1       83.95       84.85      1.29 o
   0  -8   1       63.08       62.62      1.00 o
   1  -8   1       16.28       15.75      0.42 o
   2  -8   1       60.64       58.24      0.98 o
   3  -8   1      253.08      256.64      3.79 o
   4  -8   1       13.88       11.46      0.56 o
   5  -8   1       28.69       28.42      0.95 o
   6  -8   1       38.37       40.51      1.24 o
   7  -8   1        4.72        5.60      0.55 o
  -9  -7   1       18.65       21.04      1.35 o
  -8  -7   1        0.08        0.18      0.41 o
  -7  -7   1       96.66       93.95      1.78 o
  -6  -7   1      118.93      115.18      1.97 o
  -5  -7   1        2.89        3.20      0.28 o
  -4  -7   1        5.15        4.38      0.26 o
  -3  -7   1      100.19      101.62      1.29 o
  -2  -7   1        2.42        2.20      0.20 o
  -1  -7   1       48.10       46.30      1.26 o
   0  -7   1        5.83        6.19      0.26 o
   1  -7   1        0.06        0.22      0.10 o
   2  -7   1      178.59      189.83      2.56 o
   3  -7   1       19.79       19.69      0.72 o
   4  -7   1        0.32        0.53      0.24 o
   5  -7   1       55.28       52.70      1.07 o
   6  -7   1       14.27       13.60      0.70 o
   7  -7   1        2.33        2.06      0.40 o
   8  -7   1       14.06       13.68      0.82 o
  -9  -6   1        0.00        0.33      0.33 o
  -8  -6   1        3.23        2.02      0.57 o
  -7  -6   1       62.29       60.15      1.45 o
  -6  -6   1      392.46      396.34      4.74 o
  -5  -6   1        7.92        7.77      0.36 o
  -4  -6   1      206.78      211.38      2.62 o
  -3  -6   1      278.35      290.96      3.11 o
  -2  -6   1       68.03       72.02      0.92 o
  -1  -6   1       20.25       21.79      0.46 o
   0  -6   1      926.22      927.17     10.31 o
   1  -6   1      344.29      380.59      3.95 o
   2  -6   1        5.45        7.31      0.31 o
   3  -6   1      175.54      179.06      2.25 o
   4  -6   1     1225.33     1199.90     14.65 o
   5  -6   1        4.72        4.33      0.30 o
   6  -6   1        3.41        3.89      0.32 o
   7  -6   1       22.50       23.62      0.95 o
   8  -6   1        0.07       -0.04      0.30 o
   9  -6   1        0.60        0.85      0.40 o
 -10  -5   1        1.55        1.39      0.55 o
  -9  -5   1        0.40        0.79      0.35 o
  -8  -5   1       55.28       53.53      1.65 o
  -7  -5   1      107.49      107.83      1.89 o
  -6  -5   1       62.91       63.98      1.14 o
  -5  -5   1      179.68      179.87      2.11 o
  -4  -5   1       72.61       73.56      1.00 o
  -3  -5   1      188.66      204.89      2.13 o
  -2  -5   1        0.53        0.72      0.09 o
  -1  -5   1       28.90       23.64      0.28 o
   0  -5   1      127.29      133.52      1.27 o
   1  -5   1      195.71      204.21      1.83 o
   2  -5   1       11.90       11.27      0.18 o
   3  -5   1       13.32       13.47      0.32 o
   4  -5   1      364.30      349.63      3.74 o
   5  -5   1       70.77       72.44      1.12 o
   6  -5   1       71.96       66.87      1.03 o
   7  -5   1        0.78        0.28      0.16 o
   8  -5   1       46.06       47.15      1.23 o
   9  -5   1        1.55        1.41      0.27 o
 -10  -4   1       13.05       15.74      1.04 o
  -9  -4   1        4.69        5.24      1.18 o
  -8  -4   1        0.02       -0.08      0.18 o
  -7  -4   1       70.98       66.27      1.05 o
  -6  -4   1      363.76      372.87      3.50 o
  -5  -4   1        3.09        3.98      0.16 o
  -4  -4   1       51.99       52.92      0.68 o
  -3  -4   1      283.43      311.16      2.86 o
  -2  -4   1        0.93        0.19      0.04 o
  -1  -4   1       75.35       77.18      1.04 o
   0  -4   1      120.44      119.21      1.13 o
   1  -4   1       32.99       38.67      0.41 o
   2  -4   1        0.19        0.18      0.05 o
   3  -4   1        4.44        2.57      0.09 o
   4  -4   1      119.47      121.04      1.29 o
   5  -4   1        2.07        2.93      0.25 o
   6  -4   1       15.13       13.87      0.45 o
   7  -4   1       66.53       63.95      1.09 o
   8  -4   1        0.02        0.02      0.19 o
   9  -4   1        2.11        2.25      0.33 o
  10  -4   1       10.05       10.73      0.57 o
 -10  -3   1       14.43       13.44      0.64 o
  -9  -3   1        7.09        6.65      1.02 o
  -8  -3   1       30.77       30.00      0.88 o
  -7  -3   1        0.02        0.26      0.18 o
  -6  -3   1       98.52      101.10      1.28 o
  -5  -3   1      218.28      230.52      1.81 o
  -4  -3   1        3.64        4.13      0.15 o
  -3  -3   1       43.42       54.96      0.52 o
  -2  -3   1        0.23        1.17      0.09 o
  -1  -3   1      140.61      178.43      1.56 o
   0  -3   1      179.51      180.70      1.79 o
   1  -3   1      223.62      216.68      2.18 o
   2  -3   1       61.18       55.17      0.51 o
   3  -3   1       47.64       33.22      0.33 o
   4  -3   1       49.35       43.38      0.53 o
   5  -3   1       17.88       17.10      0.37 o
   6  -3   1       71.41       63.33      0.95 o
   7  -3   1       20.51       17.51      0.51 o
   8  -3   1      189.02      184.61      2.47 o
   9  -3   1        2.27        1.64      0.51 o
  10  -3   1        6.33        6.91      0.61 o
 -10  -2   1        0.52        0.67      0.38 o
  -9  -2   1       31.03       31.86      0.95 o
  -8  -2   1        6.58        8.04      0.48 o
  -7  -2   1        6.87        7.13      0.44 o
  -6  -2   1       44.72       44.59      0.64 o
  -5  -2   1      420.73      447.96      2.96 o
  -4  -2   1       22.75       24.59      0.29 o
  -3  -2   1        4.03        4.55      0.09 o
  -2  -2   1       13.82       24.57      0.26 o
  -1  -2   1       48.42       51.16      0.56 o
   0  -2   1       88.56       91.73      0.98 o
   1  -2   1        8.12        6.12      0.11 o
   2  -2   1      199.76      250.57      2.11 o
   3  -2   1      307.24      323.80      2.46 o
   4  -2   1        3.66        1.93      0.09 o
   5  -2   1       40.26       30.86      0.43 o
   6  -2   1        5.77        5.70      0.24 o
   7  -2   1       20.25       20.04      0.51 o
   8  -2   1      102.20       99.41      1.56 o
   9  -2   1      101.85       99.86      2.27 o
  10  -2   1       14.58       15.27      1.12 o
 -11  -1   1        0.03        0.41      0.55 o
 -10  -1   1        0.03       -0.22      0.43 o
  -9  -1   1       31.33       35.92      1.04 o
  -8  -1   1        9.21        8.86      0.43 o
  -7  -1   1       48.69       48.59      0.87 o
  -6  -1   1        0.24       -0.01      0.08 o
  -5  -1   1       57.88       53.21      0.45 o
  -4  -1   1       25.63       25.47      0.27 o
  -3  -1   1       19.96       21.73      0.24 o
  -2  -1   1      590.37      588.67      4.34 o
  -1  -1   1     5046.69     4451.04     45.69 o
   0  -1   1       11.51        8.04      0.13 o
   1  -1   1        2.78        3.48      0.07 o
   2  -1   1      270.14      297.52      2.31 o
   3  -1   1      464.36      628.74      5.03 o
   4  -1   1       27.04       26.44      0.40 o
   5  -1   1        0.38        4.26      0.13 o
   6  -1   1       13.30       15.23      0.31 o
   7  -1   1        2.63        2.12      0.14 o
   8  -1   1       22.01       22.74      0.60 o
   9  -1   1        9.42       10.66      0.66 o
  10  -1   1       25.54       23.92      1.21 o
  11  -1   1        0.04        0.06      0.35 o
 -11   0   1        6.66        7.88      0.66 o
 -10   0   1        2.32        2.52      0.63 o
  -9   0   1       22.18       21.35      1.01 o
  -8   0   1       12.07        9.79      0.48 o
  -7   0   1        0.14       -0.03      0.12 o
  -6   0   1        2.09        1.58      0.12 o
  -5   0   1       68.67       74.36      0.62 o
  -4   0   1      185.51      195.74      1.27 o
  -3   0   1      256.81      228.04      1.54 o
  -2   0   1      198.04      251.10      1.55 o
  -1   0   1     4588.06     3920.21     27.41 o
   1   0   1     1014.78     1037.66      8.14 o
   2   0   1     2221.95     2084.62     14.01 o
   3   0   1     1568.84     1824.09     12.78 o
   4   0   1      174.03      200.60      1.34 o
   5   0   1        1.71        7.11      0.13 o
   6   0   1      489.35      385.67      2.75 o
   7   0   1       23.45       27.77      0.51 o
   8   0   1        2.94        3.08      0.26 o
   9   0   1      110.75      108.74      3.38 o
  10   0   1       39.31       39.39      1.27 o
  11   0   1       35.38       40.85      1.34 o
 -10   1   1      174.71      181.41      4.45 o
  -9   1   1      261.99      267.73      7.23 o
  -8   1   1       84.28       79.03      1.27 o
  -7   1   1        0.07       -0.09      0.11 o
  -6   1   1      337.72      314.90      2.61 o
  -5   1   1       10.71        2.77      0.16 o
  -4   1   1        3.48        2.17      0.08 o
  -3   1   1       20.68       31.70      0.29 o
  -2   1   1       63.48       71.35      0.55 o
  -1   1   1       23.11       31.13      0.28 o
   0   1   1      182.89      169.63      3.08 o
   1   1   1       11.73       15.91      0.17 o
   2   1   1      225.50      242.22      1.70 o
   3   1   1       22.36       23.80      0.25 o
   4   1   1       63.41       51.29      0.41 o
   5   1   1        6.38        3.21      0.10 o
   6   1   1      222.07      189.05      1.64 o
   7   1   1       87.28       82.50      1.69 o
   8   1   1        4.11        3.80      0.30 o
   9   1   1      177.80      178.73      3.10 o
  10   1   1      351.07      371.08      5.87 o
  11   1   1        4.05        5.15      0.72 o
 -10   2   1       15.50       17.20      1.17 o
  -9   2   1      231.64      232.72      4.24 o
  -8   2   1       23.78       22.86      0.64 o
  -7   2   1       18.89       17.02      0.48 o
  -6   2   1      253.31      197.22      2.39 o
  -5   2   1       29.91        8.78      0.21 o
  -4   2   1      126.57      133.33      1.12 o
  -3   2   1      490.13      580.01      4.35 o
  -2   2   1     1350.61     1389.31     10.28 o
  -1   2   1     1138.05     1132.82     11.23 o
   0   2   1      587.30      620.61      9.22 o
   1   2   1     5020.72     4942.28     47.14 o
   2   2   1      981.27     1157.48      9.87 o
   3   2   1       76.81       81.83      0.61 o
   4   2   1       31.84       35.61      0.32 o
   5   2   1        9.42        7.86      0.15 o
   6   2   1        2.07        2.92      0.16 o
   7   2   1        9.69        9.34      0.47 o
   8   2   1       28.17       23.57      0.77 o
   9   2   1        3.26        2.73      0.35 o
  10   2   1       24.95       25.50      0.87 o
  11   2   1        0.41        0.28      0.65 o
 -10   3   1       28.33       28.65      1.12 o
  -9   3   1        5.66        5.19      0.45 o
  -8   3   1       10.45        9.25      0.44 o
  -7   3   1        1.32        1.20      0.20 o
  -6   3   1       80.49       80.45      1.39 o
  -5   3   1       66.63       70.43      0.88 o
  -4   3   1       19.40       14.53      0.29 o
  -3   3   1        2.54        2.63      0.09 o
  -2   3   1       21.40       24.11      0.26 o
  -1   3   1       76.94       69.22      0.84 o
   0   3   1      220.07      197.55     16.19 o
   1   3   1     2166.59     2518.65     21.05 o
   2   3   1       81.21       86.72      0.69 o
   3   3   1       43.03       36.19      0.40 o
   4   3   1        2.41        0.90      0.08 o
   5   3   1       26.08       30.56      0.37 o
   6   3   1       58.48       58.24      1.00 o
   7   3   1        0.66        0.50      0.20 o
   8   3   1       23.43       23.02      0.76 o
   9   3   1       38.48       40.06      1.08 o
  10   3   1        0.01        0.12      0.33 o
 -10   4   1        7.03        8.05      0.51 o
  -9   4   1       43.53       45.86      1.10 o
  -8   4   1      213.91      204.96      2.68 o
  -7   4   1       16.35       16.33      0.59 o
  -6   4   1       10.26       10.27      0.46 o
  -5   4   1       82.65       71.57      0.98 o
  -4   4   1        2.51        1.42      0.11 o
  -3   4   1      139.78      154.55      1.35 o
  -2   4   1       67.42       93.20      0.78 o
  -1   4   1        5.82        3.87      0.20 o
   0   4   1       76.37       85.05      0.94 o
   1   4   1       84.24       84.93      0.77 o
   2   4   1      201.11      183.31      1.62 o
   3   4   1       67.50       63.89      1.05 o
   4   4   1        2.33        1.08      0.12 o
   5   4   1      209.02      214.70      2.27 o
   6   4   1        1.43        1.00      0.14 o
   7   4   1        1.07        1.26      0.20 o
   8   4   1        2.80        2.31      0.26 o
   9   4   1       64.99       70.21      3.27 o
  10   4   1        1.98        2.04      0.57 o
  -9   5   1        1.10        1.16      0.25 o
  -8   5   1      124.54      123.16      1.98 o
  -7   5   1       32.60       32.59      0.69 o
  -6   5   1       32.78       29.64      0.85 o
  -5   5   1        0.42        0.00      0.09 o
  -4   5   1       46.10       41.86      0.76 o
  -3   5   1        0.70        0.62      0.12 o
  -2   5   1       42.76       32.60      0.34 o
  -1   5   1       28.80       27.47      0.46 o
   0   5   1       51.01       49.57      0.76 o
   1   5   1        0.18        1.31      0.11 o
   2   5   1        7.18        7.03      0.16 o
   3   5   1        0.10        0.00      0.08 o
   4   5   1       89.05       94.95      1.33 o
   5   5   1       68.86       72.58      1.03 o
   6   5   1       40.31       42.70      0.87 o
   7   5   1       36.61       37.61      0.86 o
   8   5   1        0.11       -0.06      0.25 o
   9   5   1       20.11       19.08      0.87 o
  10   5   1       14.52       16.41      2.08 o
  -9   6   1        1.18        0.97      0.39 o
  -8   6   1        0.91        0.42      0.35 o
  -7   6   1       14.01       14.63      0.76 o
  -6   6   1       20.66       19.93      1.09 o
  -5   6   1        9.02        8.15      0.38 o
  -4   6   1       30.33       28.52      0.70 o
  -3   6   1        0.17        0.32      0.10 o
  -2   6   1        3.02        2.69      0.11 o
  -1   6   1       19.81       23.31      0.39 o
   0   6   1       30.14       29.08      0.51 o
   1   6   1        8.56        9.46      0.25 o
   2   6   1       23.92       22.11      0.49 o
   3   6   1       96.29      101.87      1.25 o
   4   6   1        0.91        1.46      0.17 o
   5   6   1       17.78       18.34      0.52 o
   6   6   1      125.44      129.35      1.87 o
   7   6   1      163.42      163.77      4.01 o
   8   6   1        2.48        2.19      0.55 o
   9   6   1        0.19        0.37      0.34 o
  -8   7   1       14.73       15.43      0.85 o
  -7   7   1        1.30        0.82      0.49 o
  -6   7   1       38.03       34.48      1.11 o
  -5   7   1        8.59        8.24      0.39 o
  -4   7   1      205.43      202.39      2.83 o
  -3   7   1       23.98       23.71      0.49 o
  -2   7   1       14.04       14.05      0.30 o
  -1   7   1        0.72        0.80      0.09 o
   0   7   1        0.15        0.16      0.10 o
   1   7   1        1.45        2.49      0.21 o
   2   7   1        2.00        2.20      0.19 o
   3   7   1       51.52       54.04      0.78 o
   4   7   1       11.35       10.34      0.54 o
   5   7   1      159.73      164.01      2.19 o
   6   7   1       48.69       47.53      1.17 o
   7   7   1       62.93       62.49      1.35 o
   8   7   1       46.44       43.18      1.82 o
   9   7   1        6.78        7.40      0.86 o
  -7   8   1       11.56       11.23      2.05 o
  -6   8   1        0.34       -0.18      0.28 o
  -5   8   1        0.11        0.36      0.24 o
  -4   8   1      208.56      208.83      3.03 o
  -3   8   1      434.28      442.97      5.65 o
  -2   8   1       10.23       10.61      0.46 o
  -1   8   1       14.65       15.80      0.47 o
   0   8   1      561.09      553.91      6.35 o
   1   8   1        2.22        1.60      0.17 o
   2   8   1        0.24        0.25      0.15 o
   3   8   1      146.08      149.26      2.11 o
   4   8   1      147.32      149.84      2.61 o
   5   8   1       28.31       28.41      1.26 o
   6   8   1       59.04       61.67      1.30 o
   7   8   1      141.44      143.74      2.78 o
   8   8   1       22.32       21.49      0.93 o
  -6   9   1        0.13        0.28      0.28 o
  -5   9   1       28.06       26.11      0.92 o
  -4   9   1        5.45        6.03      0.92 o
  -3   9   1        3.49        4.03      0.30 o
  -2   9   1       78.46       78.77      1.60 o
  -1   9   1        4.06        4.10      0.30 o
   0   9   1        6.50        5.90      0.40 o
   1   9   1        2.94        1.91      0.19 o
   2   9   1       13.76       12.94      0.47 o
   3   9   1       16.53       15.67      0.57 o
   4   9   1        9.06        8.58      0.53 o
   5   9   1        0.64        0.45      0.39 o
   6   9   1        9.84        9.83      1.33 o
   7   9   1      127.74      128.28      2.49 o
  -5  10   1        0.72        0.30      0.29 o
  -4  10   1       13.88       15.97      1.02 o
  -3  10   1       84.90       82.87      2.04 o
  -2  10   1       89.43       90.97      1.85 o
  -1  10   1       14.52       14.49      0.70 o
   0  10   1        8.70        7.55      0.45 o
   1  10   1       58.69       59.52      2.38 o
   2  10   1       11.70       10.54      0.61 o
   3  10   1        0.25        0.29      0.33 o
   4  10   1        8.43        6.67      0.70 o
   5  10   1        4.70        4.40      0.70 o
   6  10   1        0.15        0.12      0.45 o
  -3  11   1        4.93        5.30      0.45 o
  -2  11   1       29.15       27.15      0.88 o
  -1  11   1       20.13       19.55      0.74 o
   0  11   1        0.54        0.43      0.25 o
   1  11   1        0.39        0.41      0.29 o
   2  11   1        0.32        0.43      0.31 o
   3  11   1        0.82        0.35      0.35 o
   4  11   1        0.57        0.80      0.41 o
  -4 -11   2       23.59       23.68      1.31 o
  -3 -11   2       32.88       33.29      1.47 o
  -2 -11   2        0.73       -0.18      0.29 o
  -1 -11   2        7.45        6.75      0.61 o
   0 -11   2        6.89        6.58      0.55 o
   1 -11   2        0.87        0.43      0.27 o
   2 -11   2        5.27        4.97      0.47 o
  -6 -10   2       21.81       23.21      1.41 o
  -5 -10   2       11.03        7.63      0.84 o
  -4 -10   2       11.43       10.51      0.88 o
  -3 -10   2       18.81       16.83      1.00 o
  -2 -10   2       13.23       13.41      0.86 o
  -1 -10   2       10.21       10.12      0.70 o
   0 -10   2       26.93       28.11      1.06 o
   1 -10   2        0.97        0.37      0.25 o
   2 -10   2        9.97        9.98      0.57 o
   3 -10   2        8.75        9.26      0.59 o
   4 -10   2       13.38       13.17      0.76 o
   5 -10   2        0.56        0.57      0.30 o
  -7  -9   2        3.08        2.94      0.40 o
  -6  -9   2       13.60       12.74      0.58 o
  -5  -9   2        9.70       10.67      0.42 o
  -4  -9   2        0.93        0.80      0.41 o
  -3  -9   2        0.01       -0.04      0.26 o
  -2  -9   2        0.19        0.11      0.19 o
  -1  -9   2        3.07        3.19      0.44 o
   0  -9   2        4.99        5.10      0.44 o
   1  -9   2        1.57        1.80      0.38 o
   2  -9   2        3.66        4.15      0.37 o
   3  -9   2       22.50       20.86      0.84 o
   4  -9   2        6.45        6.24      0.46 o
   5  -9   2        0.78        0.43      0.27 o
   6  -9   2        0.33        0.25      0.49 o
  -8  -8   2        0.19        0.16      0.41 o
  -7  -8   2        0.71        0.59      0.32 o
  -6  -8   2        3.16        3.28      0.87 o
  -5  -8   2        8.49        8.86      0.48 o
  -4  -8   2        0.04       -0.12      0.14 o
  -3  -8   2        1.12        1.17      0.22 o
  -2  -8   2       13.74       14.97      0.48 o
  -1  -8   2       24.32       24.43      0.84 o
   0  -8   2       14.55       13.27      0.40 o
   1  -8   2       17.34       17.66      0.59 o
   2  -8   2       69.62       71.50      1.33 o
   3  -8   2       15.53       17.07      0.49 o
   4  -8   2       11.24       12.01      0.44 o
   5  -8   2       44.29       42.95      1.21 o
   6  -8   2       17.54       17.41      0.81 o
   7  -8   2        1.06        0.89      0.57 o
  -9  -7   2        0.70        1.25      0.57 o
  -8  -7   2       23.36       23.78      1.37 o
  -7  -7   2       11.96       11.41      0.58 o
  -6  -7   2       18.70       17.25      0.77 o
  -5  -7   2       18.85       16.53      0.74 o
  -4  -7   2        1.31        0.80      0.17 o
  -3  -7   2        0.43        0.49      0.13 o
  -2  -7   2        6.60        7.11      0.32 o
  -1  -7   2        8.29        8.94      0.32 o
   0  -7   2       66.98       72.33      1.09 o
   1  -7   2       16.61       16.02      0.41 o
   2  -7   2      218.50      225.84      3.02 o
   3  -7   2       98.69       96.75      1.51 o
   4  -7   2        1.82        2.49      0.24 o
   5  -7   2       64.80       65.26      1.47 o
   6  -7   2       22.03       21.21      0.92 o
   7  -7   2        1.61        1.19      0.36 o
   8  -7   2        0.78        0.77      0.64 o
  -9  -6   2       23.79       25.08      1.02 o
  -8  -6   2       17.65       18.00      0.82 o
  -7  -6   2       31.41       29.45      1.04 o
  -6  -6   2       24.70       23.32      0.67 o
  -5  -6   2        1.38        1.37      0.21 o
  -4  -6   2      122.90      127.41      1.74 o
  -3  -6   2       39.28       43.24      0.70 o
  -2  -6   2       71.00       70.49      0.93 o
  -1  -6   2        5.35        3.05      0.19 o
   0  -6   2      174.20      183.41      2.28 o
   1  -6   2       34.21       35.77      0.58 o
   2  -6   2      465.18      475.90      5.95 o
   3  -6   2      934.29      933.12     10.33 o
   4  -6   2       31.51       31.43      0.67 o
   5  -6   2        8.11        8.30      0.40 o
   6  -6   2       78.03       74.17      1.51 o
   7  -6   2       43.77       45.52      1.85 o
   8  -6   2        5.04        4.83      0.53 o
   9  -6   2        0.21        0.25      0.49 o
 -10  -5   2        5.17        4.93      0.74 o
  -9  -5   2       28.94       31.11      1.12 o
  -8  -5   2       52.80       51.49      1.43 o
  -7  -5   2        3.20        2.92      0.34 o
  -6  -5   2      135.52      134.96      1.94 o
  -5  -5   2      559.36      558.76      6.31 o
  -4  -5   2        0.03        0.07      0.10 o
  -3  -5   2        0.02        0.15      0.10 o
  -2  -5   2       93.40      103.54      1.07 o
  -1  -5   2        0.40        0.92      0.09 o
   0  -5   2       20.37       22.78      0.34 o
   1  -5   2       26.71       28.60      0.36 o
   2  -5   2       24.35       20.51      0.32 o
   3  -5   2        5.99        6.29      0.27 o
   4  -5   2       40.40       43.18      0.60 o
   5  -5   2        4.65        3.91      0.20 o
   6  -5   2      172.97      168.59      2.13 o
   7  -5   2        5.60        6.26      0.35 o
   8  -5   2       14.01       12.82      0.52 o
   9  -5   2        1.08        1.25      0.25 o
 -10  -4   2       16.25       17.75      1.10 o
  -9  -4   2       65.04       66.38      1.45 o
  -8  -4   2       31.07       34.36      0.91 o
  -7  -4   2        8.38        7.99      0.34 o
  -6  -4   2      105.86      107.45      1.23 o
  -5  -4   2      847.33      880.19      6.91 o
  -4  -4   2       81.03       71.13      0.85 o
  -3  -4   2       19.01       19.60      0.31 o
  -2  -4   2      484.87      599.14      4.94 o
  -1  -4   2      121.57      139.66      1.49 o
   0  -4   2      115.09      115.54      0.94 o
   1  -4   2      165.93      190.60      1.85 o
   2  -4   2      339.43      398.51      2.66 o
   3  -4   2        9.74        9.67      0.27 o
   4  -4   2       14.10       12.45      0.29 o
   5  -4   2      220.69      214.96      2.19 o
   6  -4   2        4.90        4.91      0.27 o
   7  -4   2        1.05        1.14      0.20 o
   8  -4   2       46.29       49.17      0.99 o
   9  -4   2        6.42        7.39      0.72 o
  10  -4   2        4.80        4.05      0.41 o
 -10  -3   2        3.91        3.69      0.41 o
  -9  -3   2       18.53       18.32      0.72 o
  -8  -3   2        2.22        2.13      0.34 o
  -7  -3   2       52.88       46.98      0.96 o
  -6  -3   2      141.15      137.73      1.53 o
  -5  -3   2        0.00        0.09      0.07 o
  -4  -3   2       22.22       20.24      0.27 o
  -3  -3   2      214.56      259.42      1.91 o
  -2  -3   2       87.15       85.54      0.68 o
  -1  -3   2        7.24        4.41      0.15 o
   0  -3   2       62.17       64.39      0.67 o
   1  -3   2        5.12        7.80      0.14 o
   2  -3   2       97.13       97.87      0.84 o
   3  -3   2       14.49       14.54      0.17 o
   4  -3   2       71.83       64.73      0.78 o
   5  -3   2       93.02       94.31      1.11 o
   6  -3   2        0.00        0.23      0.13 o
   7  -3   2        0.54        0.67      0.18 o
   8  -3   2       30.92       29.21      0.74 o
   9  -3   2       64.89       66.24      1.40 o
  10  -3   2        9.18        8.44      1.40 o
 -10  -2   2       16.73       17.30      0.70 o
  -9  -2   2       11.79       11.09      0.58 o
  -8  -2   2       75.72       76.72      1.62 o
  -7  -2   2        5.29        4.85      0.38 o
  -6  -2   2        4.17        4.89      0.21 o
  -5  -2   2        0.67        0.33      0.15 o
  -4  -2   2      134.13      122.39      0.93 o
  -3  -2   2       81.80       78.27      0.62 o
  -2  -2   2      254.06      257.52      2.01 o
  -1  -2   2       83.41       65.79      0.64 o
   0  -2   2      725.61      747.59      8.08 o
   1  -2   2     1183.29     1227.63     11.00 o
   2  -2   2      324.38      344.69      2.78 o
   3  -2   2       21.58       26.46      0.29 o
   4  -2   2        7.67        3.95      0.13 o
   5  -2   2        0.19        0.19      0.16 o
   6  -2   2       47.87       40.20      0.59 o
   7  -2   2        0.06        0.10      0.14 o
   8  -2   2        4.58        3.69      0.31 o
   9  -2   2       92.58       94.14      2.18 o
  10  -2   2        0.28       -0.08      0.43 o
 -10  -1   2       11.02       12.08      0.96 o
  -9  -1   2        9.50       11.50      1.37 o
  -8  -1   2       51.18       49.49      1.01 o
  -7  -1   2       13.81       14.39      0.44 o
  -6  -1   2      313.32      317.15      2.92 o
  -5  -1   2       43.64       45.66      0.41 o
  -4  -1   2       12.05       16.14      0.21 o
  -3  -1   2        0.07        0.53      0.07 o
  -2  -1   2     3174.64     3225.51     40.92 o
  -1  -1   2        1.31        3.74      0.07 o
   0  -1   2      128.90      122.06      1.07 o
   1  -1   2       65.15       80.68      0.61 o
   2  -1   2      244.50      222.85      1.77 o
   3  -1   2       20.74       28.27      0.32 o
   4  -1   2      290.47      283.29      2.01 o
   5  -1   2      388.04      324.78      2.40 o
   6  -1   2       13.02        6.91      0.19 o
   7  -1   2       38.42       35.05      0.51 o
   8  -1   2        7.61        7.40      0.43 o
   9  -1   2      180.15      180.76      3.36 o
  10  -1   2       18.63       18.37      1.12 o
  11  -1   2        0.55        0.52      0.38 o
 -10   0   2       10.86       10.93      0.71 o
  -9   0   2        3.14        3.15      0.92 o
  -8   0   2       10.71       10.95      0.90 o
  -7   0   2       51.79       46.23      0.76 o
  -6   0   2       14.77       18.33      0.33 o
  -5   0   2        0.10        0.53      0.08 o
  -4   0   2       36.49       39.70      0.35 o
  -3   0   2       86.37       74.27      0.54 o
  -2   0   2        0.44       -0.08      0.04 o
  -1   0   2      701.51      723.11      5.18 o
   0   0   2      264.27      256.39      3.40 o
   1   0   2      792.15      780.62      5.46 o
   2   0   2      770.28      859.87      5.75 o
   3   0   2      426.13      520.14      3.52 o
   4   0   2       16.29       16.81      0.23 o
   5   0   2        0.69        4.34      0.10 o
   6   0   2       20.97       27.00      0.34 o
   7   0   2      191.55      168.33      2.07 o
   8   0   2       13.03       10.57      0.50 o
   9   0   2       24.49       26.39      0.66 o
  10   0   2       77.49       80.60      1.95 o
  11   0   2        5.31        4.78      0.57 o
 -10   1   2      138.98      147.01      3.76 o
  -9   1   2       28.06       26.33      0.99 o
  -8   1   2        0.18       -0.11      0.17 o
  -7   1   2      114.21       95.37      1.19 o
  -6   1   2      104.74       85.55      0.87 o
  -5   1   2        2.28        0.88      0.11 o
  -4   1   2      358.57      367.52      2.44 o
  -3   1   2        1.09        0.15      0.03 o
  -2   1   2      277.66      292.74      1.98 o
  -1   1   2     1255.20     1231.66     10.16 o
   0   1   2      139.84      143.88      1.28 o
   1   1   2      281.06      307.33      2.02 o
   2   1   2      824.93      883.56      5.99 o
   3   1   2       38.00       46.25      0.39 o
   4   1   2       55.93       70.69      0.54 o
   5   1   2        1.66        4.18      0.11 o
   6   1   2       39.82       36.48      0.47 o
   7   1   2       29.73       26.39      0.65 o
   8   1   2      112.07      102.42      1.66 o
   9   1   2      116.23      113.22      2.82 o
  10   1   2       28.19       29.49      0.89 o
  11   1   2        0.66        1.10      0.51 o
 -10   2   2       26.41       30.04      1.53 o
  -9   2   2       36.21       39.25      1.29 o
  -8   2   2        0.02        0.31      0.20 o
  -7   2   2        1.53        3.58      0.25 o
  -6   2   2      406.11      353.25      3.46 o
  -5   2   2        1.38        0.71      0.10 o
  -4   2   2        7.13       14.17      0.19 o
  -3   2   2     2310.79     2567.48     17.18 o
  -2   2   2       77.80       96.82      0.84 o
  -1   2   2       12.04       11.07      0.20 o
   0   2   2    30077.60    20443.60    477.02 o
   1   2   2    15032.30    12573.04    109.32 o
   2   2   2      205.45      223.76      1.80 o
   3   2   2       61.57       88.21      0.65 o
   4   2   2     2394.97     2681.95     16.69 o
   5   2   2        3.71        1.59      0.08 o
   6   2   2       14.45       11.16      0.28 o
   7   2   2      112.52       97.04      1.84 o
   8   2   2       18.09       16.58      1.31 o
   9   2   2        8.21        8.44      0.51 o
  10   2   2       39.79       44.81      1.18 o
  11   2   2        1.66        0.98      0.32 o
 -10   3   2       13.84       13.54      0.90 o
  -9   3   2        0.59        0.79      0.28 o
  -8   3   2      153.46      155.07      2.53 o
  -7   3   2      113.33      105.00      1.55 o
  -6   3   2       16.11       15.64      0.65 o
  -5   3   2        2.32        1.84      0.14 o
  -4   3   2       31.02       39.28      0.54 o
  -3   3   2       82.36       87.16      0.71 o
  -2   3   2      288.94      326.04      2.42 o
  -1   3   2      214.53      258.48      2.86 o
   0   3   2      367.09      397.43      5.62 o
   1   3   2      532.18      533.20      4.49 o
   2   3   2      897.42      909.82      6.41 o
   3   3   2        1.37        3.64      0.11 o
   4   3   2      158.21      166.79      1.58 o
   5   3   2       10.43        9.84      0.21 o
   6   3   2        6.63        6.26      0.23 o
   7   3   2      238.42      230.19      3.13 o
   8   3   2       10.06        7.23      0.45 o
   9   3   2       12.88       12.72      0.89 o
  10   3   2       33.95       33.93      1.00 o
  11   3   2       95.64      106.37      2.10 o
 -10   4   2        7.12        7.21      0.53 o
  -9   4   2        8.11        7.55      0.75 o
  -8   4   2       15.99       16.31      0.55 o
  -7   4   2        0.30        0.34      0.16 o
  -6   4   2       88.79       73.44      1.06 o
  -5   4   2       11.12       11.18      0.40 o
  -4   4   2        0.43        1.91      0.23 o
  -3   4   2        2.04        4.81      0.14 o
  -2   4   2      657.26      686.61      6.16 o
  -1   4   2        9.63       12.21      0.74 o
   0   4   2      238.13      229.89      3.98 o
   1   4   2      841.28      990.39      9.42 o
   2   4   2      110.59      154.92      1.31 o
   3   4   2        0.48        0.70      0.08 o
   4   4   2       19.01       19.10      0.36 o
   5   4   2       40.14       41.57      0.84 o
   6   4   2       24.93       27.39      0.46 o
   7   4   2        0.11        0.06      0.15 o
   8   4   2       29.64       26.68      0.67 o
   9   4   2        5.55        5.24      0.46 o
  10   4   2        4.04        2.78      0.59 o
  -9   5   2        8.47        9.51      0.55 o
  -8   5   2      111.28      110.32      1.98 o
  -7   5   2        3.82        3.35      0.25 o
  -6   5   2        5.34        3.69      0.22 o
  -5   5   2      189.28      174.03      1.96 o
  -4   5   2       25.72       25.74      0.55 o
  -3   5   2       31.16       31.31      0.50 o
  -2   5   2       18.25       24.40      0.32 o
  -1   5   2       83.14       76.93      1.65 o
   0   5   2        8.18        8.31      0.19 o
   1   5   2        2.17        3.67      0.14 o
   2   5   2       19.73       16.70      0.25 o
   3   5   2      174.16      154.96      1.77 o
   4   5   2       19.61       22.26      0.50 o
   5   5   2        4.43        3.91      0.22 o
   6   5   2      123.56      125.90      1.80 o
   7   5   2      106.69      107.88      1.68 o
   8   5   2       21.30       22.03      0.88 o
   9   5   2        0.37        0.02      0.29 o
  10   5   2        2.18        2.07      0.44 o
  -9   6   2        5.65        5.72      0.62 o
  -8   6   2        1.63        2.12      0.46 o
  -7   6   2        2.15        2.78      0.51 o
  -6   6   2        6.93        6.75      0.40 o
  -5   6   2       61.63       55.63      1.09 o
  -4   6   2       44.94       43.26      0.79 o
  -3   6   2       20.98       24.17      0.48 o
  -2   6   2        0.13        0.10      0.07 o
  -1   6   2        1.85        3.27      0.42 o
   0   6   2       31.17       34.05      0.50 o
   1   6   2       23.32       23.87      0.36 o
   2   6   2       62.76       70.21      1.05 o
   3   6   2        3.31        2.08      0.23 o
   4   6   2        9.13       10.06      0.34 o
   5   6   2       15.81       17.24      0.54 o
   6   6   2        5.69        5.00      0.34 o
   7   6   2        0.11       -0.04      0.27 o
   8   6   2        0.91        1.02      0.45 o
   9   6   2        1.22        0.83      0.38 o
  10   6   2        0.24        0.53      0.38 o
  -8   7   2       23.02       24.11      1.05 o
  -7   7   2       45.66       44.56      1.35 o
  -6   7   2        9.84       10.59      0.61 o
  -5   7   2        0.04        0.01      0.16 o
  -4   7   2        0.01        0.00      0.14 o
  -3   7   2       11.63       11.46      0.40 o
  -2   7   2        0.17        0.11      0.09 o
  -1   7   2       68.89       73.11      1.42 o
   0   7   2       48.95       51.62      0.80 o
   1   7   2        8.63        9.61      0.28 o
   2   7   2        1.48        1.08      0.15 o
   3   7   2        3.83        3.36      0.38 o
   4   7   2       85.75       90.17      1.30 o
   5   7   2        2.69        2.29      0.24 o
   6   7   2       14.31       14.05      0.56 o
   7   7   2        8.87        7.56      0.48 o
   8   7   2       12.46       11.69      0.72 o
   9   7   2        0.81        1.06      0.49 o
  -7   8   2       38.43       40.34      1.80 o
  -6   8   2        0.46        0.19      0.26 o
  -5   8   2        1.71        1.99      0.63 o
  -4   8   2      118.16      119.35      1.82 o
  -3   8   2        0.03       -0.06      0.36 o
  -2   8   2        2.23        2.45      0.42 o
  -1   8   2       59.38       58.72      2.47 o
   0   8   2       18.92       19.31      0.39 o
   1   8   2       58.07       56.64      0.91 o
   2   8   2       25.84       28.60      0.63 o
   3   8   2       38.12       38.20      0.81 o
   4   8   2        0.05       -0.11      0.19 o
   5   8   2        1.23        1.40      0.22 o
   6   8   2      206.64      211.20      3.09 o
   7   8   2        0.03        0.06      0.31 o
   8   8   2        1.46        0.67      0.78 o
  -6   9   2       18.12       19.16      0.84 o
  -5   9   2       62.13       64.45      1.55 o
  -4   9   2        0.07        0.04      0.22 o
  -3   9   2        1.31        1.81      0.30 o
  -2   9   2       18.59       19.19      0.55 o
  -1   9   2        2.77        2.82      0.70 o
   0   9   2       12.51       12.65      0.43 o
   1   9   2       14.85       13.46      0.57 o
   2   9   2        0.34        0.47      0.17 o
   3   9   2       35.09       34.10      1.30 o
   4   9   2        0.00       -0.04      0.22 o
   5   9   2       41.05       37.89      1.62 o
   6   9   2      171.54      175.95      7.27 o
   7   9   2       50.10       54.60      1.35 o
  -5  10   2       77.55       78.90      2.85 o
  -4  10   2        0.09        0.54      0.24 o
  -3  10   2       47.45       46.39      1.29 o
  -2  10   2      336.18      341.76      6.95 o
  -1  10   2      167.64      171.46      3.06 o
   0  10   2        0.36        0.37      0.21 o
   1  10   2       22.33       20.63      0.54 o
   2  10   2       18.35       16.63      0.88 o
   3  10   2        4.51        4.44      0.55 o
   4  10   2        5.97        5.42      0.63 o
   5  10   2       79.62       80.38      2.64 o
   6  10   2        2.83        2.94      0.65 o
  -1  11   2       37.78       40.50      1.10 o
   0  11   2       16.15       14.97      0.67 o
   1  11   2       24.40       22.37      0.92 o
   2  11   2        4.36        4.62      0.51 o
   3  11   2        0.27        0.16      0.33 o
   4  11   2        0.45        0.82      0.41 o
   5  11   2        5.96        5.09      0.70 o
  -3 -11   3        0.05        0.61      0.39 o
  -2 -11   3       18.91       20.22      1.10 o
  -1 -11   3       97.51       98.37      2.72 o
   0 -11   3        2.29        2.19      0.41 o
   1 -11   3        0.85        0.74      0.31 o
   2 -11   3        1.54        1.88      0.35 o
  -5 -10   3       11.37       13.11      1.04 o
  -4 -10   3        1.01        1.21      0.49 o
  -3 -10   3       22.25       21.80      1.17 o
  -2 -10   3       70.75       73.14      2.23 o
  -1 -10   3      110.38      110.76      2.90 o
   0 -10   3        0.00        0.29      0.29 o
   1 -10   3        3.93        3.84      0.43 o
   2 -10   3        8.04        8.67      0.57 o
   3 -10   3        2.81        2.47      0.39 o
   4 -10   3        0.37        0.51      0.31 o
  -7  -9   3       24.83       26.15      1.17 o
  -6  -9   3        1.52        1.29      0.43 o
  -5  -9   3        3.37        3.24      0.67 o
  -4  -9   3        2.83        2.33      0.53 o
  -3  -9   3       84.78       86.27      2.07 o
  -2  -9   3        0.20        0.21      0.43 o
  -1  -9   3        1.02        0.94      0.21 o
   0  -9   3       12.16       11.41      0.44 o
   1  -9   3       21.76       21.85      0.59 o
   2  -9   3        0.00        0.07      0.14 o
   3  -9   3        1.35        1.86      0.33 o
   4  -9   3        6.39        5.81      1.20 o
   5  -9   3        6.53        6.33      1.00 o
   6  -9   3       27.01       27.29      1.04 o
  -8  -8   3        6.35        5.99      0.74 o
  -7  -8   3        6.84        7.49      0.57 o
  -6  -8   3        7.30        6.77      1.43 o
  -5  -8   3       17.33       14.56      0.55 o
  -4  -8   3        5.27        5.29      0.31 o
  -3  -8   3        2.34        1.35      0.26 o
  -2  -8   3        5.71        5.36      0.38 o
  -1  -8   3       10.96       11.37      0.41 o
   0  -8   3       15.56       16.06      0.45 o
   1  -8   3       23.17       23.70      0.59 o
   2  -8   3        0.03        0.27      0.15 o
   3  -8   3        0.36        0.39      0.16 o
   4  -8   3       10.84       11.68      0.47 o
   5  -8   3       36.05       35.27      1.45 o
   6  -8   3        0.09        0.20      0.26 o
   7  -8   3        2.09        2.35      0.42 o
  -8  -7   3       12.00       12.06      0.98 o
  -7  -7   3        4.79        5.19      0.51 o
  -6  -7   3        2.08        2.02      0.37 o
  -5  -7   3        3.53        3.19      0.42 o
  -4  -7   3        8.80        9.35      0.51 o
  -3  -7   3       17.79       17.07      0.42 o
  -2  -7   3      105.72      102.10      1.26 o
  -1  -7   3       26.73       28.24      0.61 o
   0  -7   3       11.62       11.66      0.36 o
   1  -7   3        1.21        1.15      0.15 o
   2  -7   3       12.43       11.80      0.60 o
   3  -7   3       97.95      100.40      1.57 o
   4  -7   3        0.00        0.09      0.15 o
   5  -7   3        0.51        0.67      0.20 o
   6  -7   3       12.80       12.23      0.68 o
   7  -7   3        0.06       -0.35      0.24 o
   8  -7   3        3.83        3.54      0.51 o
  -9  -6   3        0.00       -0.31      0.32 o
  -8  -6   3       31.96       31.37      1.11 o
  -7  -6   3       14.24       13.64      0.72 o
  -6  -6   3       44.11       43.76      0.93 o
  -5  -6   3       26.41       25.09      0.64 o
  -4  -6   3        0.29        0.11      0.14 o
  -3  -6   3       19.76       21.53      0.51 o
  -2  -6   3        0.18       -0.01      0.11 o
  -1  -6   3      149.28      164.11      1.60 o
   0  -6   3      101.92      110.27      1.50 o
   1  -6   3        1.16        0.87      0.12 o
   2  -6   3       18.81       17.63      0.57 o
   3  -6   3      339.85      332.24      4.33 o
   4  -6   3      292.19      289.35      3.55 o
   5  -6   3       68.54       68.18      1.28 o
   6  -6   3       66.59       64.61      1.35 o
   7  -6   3       16.97       19.86      0.88 o
   8  -6   3        0.02       -0.06      0.28 o
   9  -6   3        1.25        1.16      0.41 o
 -10  -5   3        0.90        0.78      0.51 o
  -9  -5   3       14.54       14.04      0.79 o
  -8  -5   3       18.45       18.13      0.85 o
  -7  -5   3        6.80        5.41      0.41 o
  -6  -5   3      365.37      359.22      4.33 o
  -5  -5   3       42.63       43.68      0.86 o
  -4  -5   3       43.20       42.06      0.76 o
  -3  -5   3       84.38       96.65      1.23 o
  -2  -5   3       45.03       45.43      0.63 o
  -1  -5   3       39.93       37.02      0.51 o
   0  -5   3        3.49        4.57      0.12 o
   1  -5   3        0.54        0.59      0.10 o
   2  -5   3      185.54      202.41      2.05 o
   3  -5   3      206.86      213.31      2.38 o
   4  -5   3        9.12        8.66      0.32 o
   5  -5   3       43.83       45.83      0.72 o
   6  -5   3       80.75       79.34      1.19 o
   7  -5   3        0.11        0.34      0.16 o
   8  -5   3       14.86       14.96      0.56 o
   9  -5   3        3.06        2.74      0.32 o
 -10  -4   3        0.54       -0.33      0.43 o
  -9  -4   3       20.30       20.76      0.72 o
  -8  -4   3        0.02        0.10      0.19 o
  -7  -4   3        0.07        0.47      0.17 o
  -6  -4   3      625.55      635.52      5.73 o
  -5  -4   3       89.24       87.46      1.24 o
  -4  -4   3      199.87      204.75      2.17 o
  -3  -4   3      196.60      231.44      2.07 o
  -2  -4   3      816.76      873.24      7.13 o
  -1  -4   3       31.10       34.22      0.51 o
   0  -4   3      402.94      430.93      4.42 o
   1  -4   3     2602.77     2792.13     21.63 o
   2  -4   3       72.86       87.06      0.67 o
   3  -4   3        0.63        1.45      0.12 o
   4  -4   3     2169.27     2094.29     18.49 o
   5  -4   3      383.18      364.99      3.52 o
   6  -4   3       21.05       20.68      0.49 o
   7  -4   3        7.62        8.11      0.37 o
   8  -4   3       18.46       20.01      0.64 o
   9  -4   3        3.52        3.68      0.37 o
  10  -4   3        5.32        6.86      1.00 o
 -10  -3   3        1.64        2.07      0.35 o
  -9  -3   3        0.81        0.75      0.37 o
  -8  -3   3       32.99       34.78      1.91 o
  -7  -3   3       87.73       84.58      1.44 o
  -6  -3   3      245.55      242.72      2.68 o
  -5  -3   3       15.18       17.26      0.28 o
  -4  -3   3      314.90      316.90      2.39 o
  -3  -3   3      349.55      383.97      2.66 o
  -2  -3   3       23.72       35.21      0.41 o
  -1  -3   3      115.10       98.92      0.82 o
   0  -3   3      633.01      677.07      5.47 o
   1  -3   3      795.25      828.35      6.31 o
   2  -3   3       48.88       52.70      0.51 o
   3  -3   3       13.01       14.09      0.18 o
   4  -3   3      114.88      107.75      1.12 o
   5  -3   3      615.40      580.11      5.37 o
   6  -3   3       31.42       30.68      0.75 o
   7  -3   3        7.55        6.91      0.34 o
   8  -3   3       45.17       52.13      1.03 o
   9  -3   3       14.87       16.90      0.67 o
  10  -3   3        0.37        0.49      0.36 o
 -10  -2   3        7.87        9.05      0.63 o
  -9  -2   3        5.05        4.80      0.43 o
  -8  -2   3        0.61        0.00      0.51 o
  -7  -2   3        1.66        1.08      0.21 o
  -6  -2   3      351.16      338.56      3.58 o
  -5  -2   3      220.32      223.89      1.66 o
  -4  -2   3      212.42      197.74      1.40 o
  -3  -2   3      275.01      323.23      2.21 o
  -2  -2   3       41.89       55.70      0.47 o
  -1  -2   3        4.24        4.23      0.09 o
   0  -2   3        8.16        7.84      0.14 o
   1  -2   3      222.38      238.07      2.17 o
   2  -2   3      236.10      259.19      1.91 o
   3  -2   3        1.65        1.62      0.07 o
   4  -2   3      248.46      262.48      2.26 o
   5  -2   3       47.94       46.95      0.61 o
   6  -2   3       95.13       91.45      1.27 o
   7  -2   3       71.06       72.31      1.10 o
   8  -2   3        1.48        0.85      0.22 o
   9  -2   3        2.19        3.04      0.47 o
  10  -2   3        4.32        4.73      0.56 o
 -10  -1   3        0.13       -0.45      0.41 o
  -9  -1   3        2.93        2.52      0.48 o
  -8  -1   3       63.80       62.82      1.18 o
  -7  -1   3        4.70        3.88      0.26 o
  -6  -1   3       63.11       65.01      0.85 o
  -5  -1   3      261.27      274.75      1.80 o
  -4  -1   3      220.25      186.58      1.30 o
  -3  -1   3      108.08      126.27      0.95 o
  -2  -1   3       73.08       59.70      0.48 o
  -1  -1   3     1124.63     1099.90      7.42 o
   0  -1   3       13.77       18.17      0.19 o
   1  -1   3     1178.12     1191.57      8.61 o
   2  -1   3       67.60       74.21      0.66 o
   3  -1   3       94.32       79.59      0.75 o
   4  -1   3        3.84        3.33      0.14 o
   5  -1   3      147.01      154.91      1.24 o
   6  -1   3       78.40       74.34      0.75 o
   7  -1   3      107.03       96.30      1.05 o
   8  -1   3       35.59       37.93      0.93 o
   9  -1   3       47.84       46.04      1.11 o
  10  -1   3        8.40        8.61      0.65 o
  11  -1   3       20.54       20.32      0.95 o
 -10   0   3        4.27        4.07      0.50 o
  -9   0   3        0.19       -0.09      0.25 o
  -8   0   3       71.01       76.69      1.30 o
  -7   0   3        0.09        0.16      0.14 o
  -6   0   3        5.23        6.19      0.22 o
  -5   0   3      161.01      170.44      1.24 o
  -4   0   3        3.12        5.07      0.14 o
  -3   0   3       51.88       40.19      0.33 o
  -2   0   3      222.99      251.06      1.69 o
  -1   0   3      424.66      446.75      3.43 o
   0   0   3      985.65      995.59      6.73 o
   1   0   3       99.43      104.58      0.78 o
   2   0   3      149.14      166.68      1.29 o
   3   0   3       78.61       86.82      0.74 o
   4   0   3      129.24      127.31      0.91 o
   5   0   3        1.42        0.16      0.05 o
   6   0   3        0.81        1.00      0.10 o
   7   0   3       12.40       14.30      0.38 o
   8   0   3       48.77       49.28      0.95 o
   9   0   3       68.67       65.69      2.03 o
  10   0   3       39.91       40.70      1.31 o
  11   0   3        8.28        8.66      0.67 o
 -10   1   3        3.18        2.81      0.48 o
  -9   1   3       16.33       16.88      0.81 o
  -8   1   3        1.47        2.28      0.30 o
  -7   1   3      128.09      121.53      1.60 o
  -6   1   3       20.00       16.96      0.32 o
  -5   1   3      198.11      190.49      1.84 o
  -4   1   3       91.42      101.78      0.76 o
  -3   1   3      119.68      123.87      0.86 o
  -2   1   3        9.77        7.61      0.11 o
  -1   1   3      267.44      302.67      4.03 o
   0   1   3     1072.79     1150.69      9.87 o
   1   1   3       13.81       18.98      0.17 o
   2   1   3      562.27      601.45      3.93 o
   3   1   3      752.94      854.18      6.03 o
   4   1   3       82.94       64.48      0.54 o
   5   1   3       37.24       29.50      0.31 o
   6   1   3        2.39        3.35      0.14 o
   7   1   3       18.89       18.02      0.53 o
   8   1   3        0.17        0.12      0.23 o
   9   1   3        0.08       -0.41      0.26 o
  10   1   3        6.05        4.33      0.42 o
  11   1   3        0.18       -0.27      0.41 o
 -10   2   3        6.54        7.14      0.82 o
  -9   2   3       18.44       19.32      1.51 o
  -8   2   3        0.49        0.31      0.20 o
  -7   2   3        0.36       -0.05      0.14 o
  -6   2   3        0.63        0.40      0.12 o
  -5   2   3       21.81       23.26      0.39 o
  -4   2   3       37.61       41.00      0.39 o
  -3   2   3        3.85        4.43      0.13 o
  -2   2   3        0.03        0.13      0.04 o
  -1   2   3      188.73      233.14      2.19 o
   0   2   3     4993.55     4812.90     40.23 o
   1   2   3     2665.98     2680.63     21.74 o
   2   2   3      422.37      412.64      3.21 o
   3   2   3      717.14      778.25      4.78 o
   4   2   3       56.09       63.13      0.53 o
   5   2   3       63.90       64.80      0.54 o
   6   2   3      179.94      154.92      1.53 o
   7   2   3        3.86        1.66      0.27 o
   8   2   3        0.05        0.10      0.26 o
   9   2   3        2.53        2.89      0.35 o
  10   2   3      164.01      163.61      2.94 o
  11   2   3       29.35       33.56      2.67 o
 -10   3   3       55.46       60.73      1.96 o
  -9   3   3      213.05      221.95      3.31 o
  -8   3   3      186.43      184.09      2.48 o
  -7   3   3        0.79        0.78      0.19 o
  -6   3   3      105.12      101.40      1.35 o
  -5   3   3       72.41       57.67      0.77 o
  -4   3   3        7.31        8.44      0.26 o
  -3   3   3       57.70       57.69      0.51 o
  -2   3   3        7.41        9.17      0.13 o
  -1   3   3       56.98       46.57      0.59 o
   0   3   3      220.28      235.26      2.35 o
   1   3   3      226.68      273.92      2.15 o
   2   3   3       60.77       63.36      0.50 o
   3   3   3        1.36        0.85      0.09 o
   4   3   3      102.63      116.75      1.09 o
   5   3   3        7.50        7.02      0.19 o
   6   3   3       17.35       14.75      0.33 o
   7   3   3      345.47      326.95      4.25 o
   8   3   3        2.34        2.39      0.30 o
   9   3   3       83.96       86.13      1.78 o
  10   3   3      299.97      303.35      4.96 o
  11   3   3       48.72       54.53      1.59 o
 -10   4   3       51.76       54.16      1.64 o
  -9   4   3       95.83       98.32      1.80 o
  -8   4   3       75.55       76.43      1.30 o
  -7   4   3        0.63        0.64      0.23 o
  -6   4   3       21.04       16.20      0.45 o
  -5   4   3      206.67      175.19      1.99 o
  -4   4   3        8.30        4.98      0.35 o
  -3   4   3        6.13        8.99      0.20 o
  -2   4   3      455.68      483.94      3.74 o
  -1   4   3     1430.78     1525.76     25.68 o
   0   4   3       65.55       75.21      1.06 o
   1   4   3      539.01      642.74      6.07 o
   2   4   3     1475.28     1824.35     14.79 o
   3   4   3       25.71       27.83      0.43 o
   4   4   3        1.75        4.43      0.19 o
   5   4   3        0.15        0.46      0.12 o
   6   4   3        3.21        3.12      0.17 o
   7   4   3        9.48        8.21      0.55 o
   8   4   3        5.35        4.80      0.39 o
   9   4   3        6.91        6.97      0.38 o
  10   4   3       21.35       21.41      1.21 o
  -9   5   3        5.50        4.80      0.35 o
  -8   5   3        3.99        4.46      0.33 o
  -7   5   3        6.30        5.88      0.31 o
  -6   5   3       72.75       71.46      1.11 o
  -5   5   3       36.57       36.11      0.76 o
  -4   5   3       16.39       15.28      0.41 o
  -3   5   3       19.65       23.53      0.43 o
  -2   5   3       82.34       78.42      0.91 o
  -1   5   3       94.81       94.17      4.13 o
   0   5   3       35.42       36.25      0.55 o
   1   5   3      125.05      165.30      1.80 o
   2   5   3      109.67      136.78      1.27 o
   3   5   3        1.74        3.28      0.16 o
   4   5   3        0.39        0.21      0.12 o
   5   5   3       61.51       69.67      1.12 o
   6   5   3       50.14       48.34      0.99 o
   7   5   3        2.92        3.02      0.44 o
   8   5   3        3.37        3.89      0.44 o
   9   5   3       43.86       43.50      1.31 o
  10   5   3        1.68        1.68      0.42 o
  -9   6   3        4.00        4.47      0.65 o
  -8   6   3      206.37      206.70      4.03 o
  -7   6   3       38.01       35.76      1.18 o
  -6   6   3        9.59        9.13      0.46 o
  -5   6   3       30.72       28.84      0.73 o
  -4   6   3       95.67       90.24      1.33 o
  -3   6   3        5.63        6.23      0.20 o
  -2   6   3        0.13        0.37      0.13 o
  -1   6   3        0.50        1.97      0.20 o
   0   6   3       62.57       68.89      0.87 o
   1   6   3       45.79       47.14      0.58 o
   2   6   3      212.27      215.23      2.65 o
   3   6   3       33.11       32.09      0.57 o
   4   6   3        0.24        0.37      0.13 o
   5   6   3       26.03       28.50      0.66 o
   6   6   3       42.16       44.42      0.90 o
   7   6   3        4.70        4.81      0.35 o
   8   6   3        2.74        3.76      0.63 o
   9   6   3       23.18       24.93      1.00 o
  10   6   3        0.15        0.24      0.56 o
  -8   7   3       31.48       30.41      1.18 o
  -7   7   3       82.56       81.59      1.97 o
  -6   7   3        2.54        2.43      0.36 o
  -5   7   3        8.64        8.38      0.40 o
  -4   7   3       14.68       13.77      0.62 o
  -3   7   3       24.35       24.08      0.48 o
  -2   7   3       15.09       17.16      0.78 o
  -1   7   3       11.01       13.15      0.46 o
   0   7   3        0.33        0.52      0.07 o
   1   7   3       19.74       18.37      0.39 o
   2   7   3        2.79        3.06      0.25 o
   3   7   3        2.57        3.45      0.24 o
   4   7   3       24.98       25.79      0.57 o
   5   7   3        0.38        0.57      0.18 o
   6   7   3        5.63        6.95      0.42 o
   7   7   3       63.68       64.83      1.37 o
   8   7   3        2.18        2.31      0.43 o
   9   7   3       17.65       16.40      1.15 o
  -7   8   3        1.62        1.37      0.38 o
  -6   8   3       42.96       42.10      1.24 o
  -5   8   3        2.06        1.73      0.31 o
  -4   8   3       12.47       12.77      0.43 o
  -3   8   3        2.43        2.43      0.19 o
  -2   8   3        1.37        1.18      0.28 o
  -1   8   3        3.33        3.10      0.43 o
   0   8   3        3.30        2.83      0.42 o
   1   8   3        0.15       -0.08      0.10 o
   2   8   3       16.75       16.74      0.48 o
   3   8   3       10.79       10.25      0.40 o
   4   8   3        9.74        9.00      0.45 o
   5   8   3        6.29        6.19      0.33 o
   6   8   3        4.01        3.36      0.34 o
   7   8   3      152.94      154.57      2.92 o
   8   8   3       11.22        9.87      0.66 o
  -6   9   3        1.15        1.18      0.33 o
  -5   9   3       10.93       11.49      0.60 o
  -4   9   3       44.67       47.81      1.18 o
  -3   9   3       22.80       23.07      1.70 o
  -1   9   3        1.72        2.07      0.63 o
   0   9   3        1.36        1.74      0.18 o
   1   9   3        7.32        7.46      0.28 o
   2   9   3        3.99        4.29      0.28 o
   3   9   3       15.21       15.61      0.61 o
   4   9   3        2.51        2.01      0.31 o
   5   9   3       53.03       53.02      1.96 o
   6   9   3       48.73       50.11      2.65 o
   7   9   3       33.98       34.55      1.00 o
  -5  10   3        4.02        4.13      0.43 o
  -4  10   3        5.54        5.09      0.66 o
  -3  10   3      272.50      282.53      5.87 o
   0  10   3      121.40      120.83      2.30 o
   1  10   3       50.68       48.78      1.18 o
   2  10   3        0.35        0.10      0.22 o
   3  10   3       30.86       30.47      1.25 o
   4  10   3       70.52       68.21      2.21 o
   5  10   3       65.23       67.96      2.37 o
   6  10   3        0.90        1.02      0.53 o
   0  11   3        1.44        0.82      0.22 o
   1  11   3        5.19        4.64      0.45 o
   2  11   3       18.14       18.95      0.92 o
   3  11   3        0.19        0.12      0.31 o
   4  11   3       16.38       16.46      1.04 o
   5  11   3        2.52        2.04      0.55 o
  -3 -11   4        0.19        0.92      0.45 o
  -2 -11   4       44.22       42.71      1.66 o
  -1 -11   4        1.27        1.49      0.41 o
   0 -11   4       19.03       19.34      0.98 o
   1 -11   4        0.02        0.00      0.27 o
   2 -11   4        1.58        1.19      0.35 o
  -5 -10   4       11.90       11.67      1.02 o
  -4 -10   4       35.17       36.60      1.64 o
  -3 -10   4      179.59      174.08      4.44 o
  -2 -10   4      357.42      355.87      7.87 o
  -1 -10   4       35.54       34.76      1.35 o
   0 -10   4       73.81       74.43      2.13 o
   1 -10   4      103.13       98.88      2.58 o
   2 -10   4        7.44        7.40      0.55 o
   3 -10   4        3.39        3.35      0.43 o
   4 -10   4       24.50       23.72      1.06 o
  -6  -9   4       18.51       18.17      0.99 o
  -5  -9   4        0.00        0.08      0.19 o
  -4  -9   4       36.81       35.39      1.55 o
  -3  -9   4       69.73       64.65      2.68 o
  -2  -9   4       33.13       31.54      0.87 o
  -1  -9   4        1.84        2.42      0.32 o
   0  -9   4        0.18        0.48      0.18 o
   1  -9   4        0.93        0.84      0.19 o
   2  -9   4       11.50       10.98      0.57 o
   3  -9   4        0.24        0.59      0.27 o
   4  -9   4        8.20        8.18      0.53 o
   5  -9   4       32.31       30.56      1.89 o
   6  -9   4        4.29        4.29      0.49 o
  -8  -8   4        0.03        0.02      0.43 o
  -7  -8   4        3.55        2.87      0.42 o
  -6  -8   4       42.18       43.13      1.23 o
  -5  -8   4       33.38       32.12      0.83 o
  -4  -8   4        2.04        2.79      0.27 o
  -3  -8   4        0.99        0.92      0.17 o
  -2  -8   4       54.39       54.66      1.04 o
  -1  -8   4       10.26        9.94      0.40 o
   0  -8   4      142.40      142.44      1.98 o
   1  -8   4       14.83       16.04      0.76 o
   2  -8   4       16.76       16.28      0.54 o
   3  -8   4       18.01       18.05      0.54 o
   4  -8   4        1.65        1.39      0.22 o
   5  -8   4        3.41        3.61      0.42 o
   6  -8   4        0.22        0.53      0.30 o
   7  -8   4       11.43       12.72      1.24 o
  -8  -7   4        3.06        2.96      0.63 o
  -7  -7   4        0.07        0.08      0.46 o
  -6  -7   4       11.89       11.56      0.54 o
  -5  -7   4       24.00       24.13      0.78 o
  -4  -7   4        1.27        1.32      0.19 o
  -3  -7   4        0.13       -0.15      0.13 o
  -2  -7   4        0.96        1.14      0.14 o
  -1  -7   4        8.59        8.27      0.40 o
   0  -7   4        8.52        7.74      0.31 o
   1  -7   4       12.69       13.36      0.42 o
   2  -7   4        8.92        8.82      0.48 o
   3  -7   4       38.05       38.57      0.81 o
   4  -7   4        1.27        1.19      0.28 o
   5  -7   4       11.95       12.34      0.50 o
   6  -7   4        1.46        1.04      0.32 o
   7  -7   4        8.05        7.48      0.61 o
   8  -7   4        2.21        1.73      0.65 o
  -9  -6   4       11.64       10.05      0.70 o
  -8  -6   4        1.51        1.34      0.52 o
  -7  -6   4        4.72        4.15      0.63 o
  -6  -6   4        0.17        0.15      0.20 o
  -5  -6   4        0.40        0.26      0.17 o
  -4  -6   4       10.62        9.47      0.35 o
  -3  -6   4        2.76        3.15      0.21 o
  -2  -6   4       24.28       23.38      0.47 o
  -1  -6   4        6.56        5.29      0.40 o
   0  -6   4        4.48        3.72      0.21 o
   1  -6   4       13.03       12.82      0.34 o
   2  -6   4       54.61       56.38      0.97 o
   3  -6   4       15.34       17.96      0.50 o
   4  -6   4        0.96        0.85      0.17 o
   5  -6   4       34.11       34.63      0.84 o
   6  -6   4       69.22       70.85      1.41 o
   7  -6   4        1.94        1.46      0.34 o
   8  -6   4        1.02        1.07      0.40 o
   9  -6   4        0.03       -0.30      0.33 o
  -9  -5   4        0.33        0.06      0.34 o
  -8  -5   4       34.80       31.77      1.11 o
  -7  -5   4        0.68        1.09      0.29 o
  -6  -5   4        3.47        3.50      0.30 o
  -5  -5   4       15.12       13.32      0.46 o
  -4  -5   4        4.36        5.13      0.29 o
  -3  -5   4       35.72       33.31      0.53 o
  -2  -5   4       43.80       40.72      0.60 o
  -1  -5   4       72.16       75.62      0.90 o
   0  -5   4      284.42      319.39      2.96 o
   1  -5   4        5.11        6.60      0.14 o
   2  -5   4      352.50      353.77      2.98 o
   3  -5   4        8.12        6.71      0.25 o
   4  -5   4       61.86       56.26      0.79 o
   5  -5   4       38.09       39.35      0.66 o
   6  -5   4      108.77      109.84      1.53 o
   7  -5   4        2.85        2.92      0.25 o
   8  -5   4        0.89        0.50      0.39 o
   9  -5   4        3.54        3.61      0.35 o
 -10  -4   4       13.49       14.82      1.04 o
  -9  -4   4       15.25       15.85      0.65 o
  -8  -4   4        1.89        2.29      0.36 o
  -7  -4   4       19.81       19.19      0.64 o
  -6  -4   4       23.32       23.61      0.50 o
  -5  -4   4       82.19       84.61      0.94 o
  -4  -4   4      203.76      197.48      2.84 o
  -3  -4   4       88.97       94.33      1.04 o
  -2  -4   4       36.62       32.15      0.42 o
  -1  -4   4       51.69       42.24      0.44 o
   0  -4   4      357.83      414.38      4.62 o
   1  -4   4       79.58       77.03      0.75 o
   2  -4   4      192.75      191.81      1.75 o
   3  -4   4      773.27      729.35      6.28 o
   4  -4   4      812.40      787.22      7.14 o
   5  -4   4       61.43       58.57      0.86 o
   6  -4   4       83.32       80.38      1.66 o
   7  -4   4      102.07      104.51      1.56 o
   8  -4   4        0.43        0.45      0.22 o
   9  -4   4        2.35        1.42      0.42 o
  10  -4   4       41.98       42.77      1.58 o
 -10  -3   4        3.15        4.55      0.43 o
  -9  -3   4       20.77       20.50      0.90 o
  -8  -3   4       89.18       92.52      1.87 o
  -7  -3   4        0.83        1.39      0.23 o
  -6  -3   4        7.78        7.70      0.31 o
  -5  -3   4      736.65      728.61      5.57 o
  -4  -3   4       94.60       95.92      0.85 o
  -3  -3   4        8.60       10.69      0.22 o
  -2  -3   4        1.14        1.41      0.09 o
  -1  -3   4      376.96      421.28      3.02 o
   0  -3   4      303.27      312.81      2.63 o
   1  -3   4       83.20       94.05      0.87 o
   2  -3   4       10.38       13.11      0.17 o
   3  -3   4       19.84       22.17      0.26 o
   4  -3   4      178.61      182.62      1.65 o
   5  -3   4        5.62        5.35      0.20 o
   6  -3   4      142.10      146.04      1.78 o
   7  -3   4        3.95        4.17      0.28 o
   8  -3   4       59.97       58.26      1.10 o
   9  -3   4        4.02        4.50      0.56 o
  10  -3   4       17.54       18.83      1.18 o
 -10  -2   4       16.75       19.21      0.75 o
  -9  -2   4       15.94       15.14      0.66 o
  -8  -2   4       85.67       89.25      1.81 o
  -7  -2   4       12.08       13.54      0.51 o
  -6  -2   4        1.62        2.12      0.19 o
  -5  -2   4     1359.67     1333.56     10.18 o
  -4  -2   4      735.14      732.50      4.38 o
  -3  -2   4       26.82       27.19      0.30 o
  -2  -2   4      508.35      555.95      3.67 o
  -1  -2   4      791.85      922.47      6.92 o
   0  -2   4       63.53       74.71      0.71 o
   1  -2   4        8.47        7.92      0.16 o
   2  -2   4     1173.07     1308.09      9.10 o
   3  -2   4       24.00       38.19      0.35 o
   4  -2   4        0.00        1.21      0.10 o
   5  -2   4       94.68       81.56      0.92 o
   6  -2   4      101.35       97.72      1.19 o
   7  -2   4       44.40       39.40      0.75 o
   8  -2   4       50.25       49.06      1.59 o
   9  -2   4       21.33       23.43      0.99 o
  10  -2   4        8.00        7.43      1.43 o
 -10  -1   4       25.18       24.45      1.33 o
  -9  -1   4       40.06       39.26      1.03 o
  -8  -1   4        0.33        0.01      0.20 o
  -7  -1   4        2.22        1.80      0.21 o
  -6  -1   4       34.66       35.05      0.56 o
  -5  -1   4       92.50       90.81      0.78 o
  -4  -1   4       30.10       20.69      0.25 o
  -3  -1   4      181.60      208.65      1.36 o
  -2  -1   4      192.91      224.29      1.69 o
  -1  -1   4      147.43      139.97      1.39 o
   0  -1   4       33.36       25.62      0.24 o
   1  -1   4      284.47      287.80      2.14 o
   2  -1   4      461.81      513.67      3.76 o
   3  -1   4       31.41       41.47      0.32 o
   4  -1   4       44.91       44.62      0.44 o
   5  -1   4       53.37       49.68      0.54 o
   6  -1   4       38.88       44.04      0.54 o
   7  -1   4        3.33        2.73      0.16 o
   8  -1   4        2.52        2.43      0.50 o
   9  -1   4       61.62       58.74      1.28 o
  10  -1   4       31.32       30.42      1.11 o
  11  -1   4        8.32        8.02      0.66 o
 -10   0   4       10.66       11.14      0.72 o
  -9   0   4        1.66        1.14      0.35 o
  -8   0   4       26.85       28.69      0.74 o
  -7   0   4       45.61       45.94      0.82 o
  -6   0   4       60.37       57.00      0.71 o
  -5   0   4       85.27       80.58      0.70 o
  -4   0   4      680.43      680.98      4.10 o
  -3   0   4       11.33        3.27      0.09 o
  -2   0   4       18.50       23.84      0.25 o
  -1   0   4       42.47       53.10      0.43 o
   0   0   4       25.96       31.13      0.26 o
   1   0   4      340.33      362.42      2.55 o
   2   0   4      163.05      191.17      1.41 o
   3   0   4       46.94       51.26      0.46 o
   4   0   4       99.85       89.37      0.71 o
   5   0   4       54.96       72.57      0.60 o
   6   0   4      211.16      194.56      1.49 o
   7   0   4        6.71        6.68      0.30 o
   8   0   4        1.27        1.06      0.21 o
   9   0   4       52.04       57.02      1.07 o
  10   0   4       26.45       27.36      1.42 o
  11   0   4        1.16        0.86      0.41 o
 -10   1   4       10.47        9.68      1.11 o
  -9   1   4       33.00       34.01      1.13 o
  -8   1   4       30.74       29.30      1.00 o
  -7   1   4       40.38       40.06      0.82 o
  -6   1   4       35.17       31.29      0.49 o
  -5   1   4      236.57      249.76      2.00 o
  -4   1   4       24.25       26.99      0.27 o
  -3   1   4       79.00       77.17      0.57 o
  -2   1   4     1683.68     1790.48     12.89 o
  -1   1   4      181.26      167.09      1.27 o
   0   1   4      536.75      537.20      3.91 o
   1   1   4      142.04      134.39      0.89 o
   2   1   4     1302.57     1368.29      8.62 o
   3   1   4      168.82      216.41      1.61 o
   4   1   4       24.12       22.37      0.24 o
   5   1   4       11.35        9.10      0.16 o
   6   1   4       43.79       32.58      0.43 o
   7   1   4       57.87       55.23      1.03 o
   8   1   4       22.99       23.80      0.76 o
   9   1   4      109.50      106.77      2.06 o
  10   1   4       28.80       27.70      1.44 o
  11   1   4       25.64       25.17      1.33 o
 -10   2   4       19.96       19.63      1.25 o
  -9   2   4        1.06        0.52      0.35 o
  -8   2   4        4.76        4.44      0.33 o
  -7   2   4       14.05       12.48      0.50 o
  -6   2   4        2.20        3.67      0.30 o
  -5   2   4       13.52       14.16      0.30 o
  -4   2   4       33.88       34.18      0.38 o
  -3   2   4       81.14       76.65      0.57 o
  -2   2   4       25.84       33.40      0.33 o
  -1   2   4      105.63      145.00      1.20 o
   0   2   4       22.70       34.38      0.69 o
   1   2   4      122.29      118.73      1.03 o
   2   2   4        0.96        3.73      0.09 o
   3   2   4      408.11      397.62      3.00 o
   4   2   4      122.24      145.80      1.10 o
   5   2   4       58.91       68.13      0.59 o
   6   2   4      146.27      143.54      1.52 o
   7   2   4      179.54      167.60      2.86 o
   8   2   4       38.89       33.64      0.93 o
   9   2   4        0.15        0.07      0.25 o
  10   2   4        6.96        6.31      0.51 o
  11   2   4       57.52       61.40      1.41 o
 -10   3   4       43.84       43.22      1.78 o
  -9   3   4       34.01       35.72      0.98 o
  -8   3   4       18.17       16.13      0.57 o
  -7   3   4        0.90        0.40      0.17 o
  -6   3   4      277.42      250.85      2.90 o
  -5   3   4        6.23        7.30      0.27 o
  -4   3   4       68.30       64.84      0.74 o
  -3   3   4       33.54       30.31      0.32 o
  -2   3   4       86.53      107.79      0.82 o
  -1   3   4       49.96       40.51      0.49 o
   0   3   4        0.00        0.34      0.04 o
   1   3   4       59.12       54.68      0.47 o
   2   3   4      119.35      152.16      1.04 o
   3   3   4      102.85      132.85      2.04 o
   4   3   4       53.64       52.42      0.57 o
   5   3   4       17.98       22.97      0.34 o
   6   3   4       29.94       25.79      0.44 o
   7   3   4       43.08       41.25      0.86 o
   8   3   4       29.05       26.36      0.69 o
   9   3   4      101.95      101.00      3.46 o
  10   3   4       92.87       94.51      2.28 o
  11   3   4        0.00       -0.14      0.38 o
  -9   4   4      112.60      115.92      2.02 o
  -8   4   4        1.26        1.42      0.24 o
  -7   4   4       12.18       11.49      0.54 o
  -6   4   4      184.01      159.25      2.05 o
  -5   4   4       38.32       33.20      0.53 o
  -4   4   4       38.56       38.54      0.54 o
  -3   4   4      865.93      925.39      6.73 o
  -2   4   4      109.01      152.68      1.48 o
  -1   4   4       23.09       29.25      0.41 o
   0   4   4     1689.11     1895.29     17.96 o
   1   4   4     9410.37     9611.54     74.94 o
   2   4   4      524.80      576.26      5.06 o
   3   4   4        0.03        0.18      0.05 o
   4   4   4     1014.75     1170.96     10.88 o
   5   4   4       96.59      109.37      1.43 o
   6   4   4        0.06       -0.17      0.09 o
   7   4   4       48.48       46.75      0.88 o
   8   4   4       43.05       40.47      1.50 o
   9   4   4        0.09        0.34      0.20 o
  10   4   4        0.06       -0.20      0.45 o
  -9   5   4        0.31        0.45      0.23 o
  -8   5   4       42.68       45.03      1.07 o
  -7   5   4      110.21      107.89      1.55 o
  -6   5   4       70.74       69.12      1.05 o
  -5   5   4       18.43       16.24      0.68 o
  -4   5   4        6.37        4.60      0.21 o
  -3   5   4        0.03        0.05      0.10 o
  -2   5   4        0.01        0.04      0.09 o
  -1   5   4       82.81       99.36      1.67 o
   0   5   4      273.38      294.48      3.57 o
   1   5   4      309.90      326.86      3.43 o
   2   5   4      210.96      226.85      1.87 o
   3   5   4        4.60        3.18      0.23 o
   4   5   4        2.29        2.48      0.19 o
   5   5   4       92.34       89.00      1.33 o
   6   5   4        6.84        6.75      0.35 o
   7   5   4       25.56       25.68      0.70 o
   8   5   4       72.51       67.37      2.63 o
   9   5   4       11.73       11.74      0.70 o
  10   5   4        2.93        2.87      0.61 o
  -8   6   4        0.31       -0.23      0.32 o
  -7   6   4       40.35       40.05      1.26 o
  -6   6   4       22.90       18.56      0.95 o
  -5   6   4        5.91        4.15      0.31 o
  -4   6   4        8.15        7.02      0.30 o
  -3   6   4        9.35       10.91      0.36 o
  -2   6   4      219.17      232.69      2.85 o
  -1   6   4       12.11       11.03      0.58 o
   0   6   4       74.17       79.45      0.98 o
   1   6   4       35.30       43.19      0.62 o
   2   6   4      455.03      503.96      5.79 o
   3   6   4       10.56        9.76      0.28 o
   4   6   4        0.78        0.85      0.15 o
   5   6   4       52.01       54.91      0.96 o
   6   6   4       10.07       10.35      0.43 o
   7   6   4        0.38        0.17      0.20 o
   8   6   4       38.30       39.11      1.70 o
   9   6   4        4.74        3.81      0.49 o
  10   6   4        3.34        3.52      0.66 o
  -8   7   4       56.63       55.75      1.65 o
  -7   7   4        2.17        2.33      0.67 o
  -6   7   4        0.07       -0.28      0.54 o
  -5   7   4       36.34       34.48      0.81 o
  -4   7   4      109.24      106.75      1.79 o
  -3   7   4        5.81        6.30      0.32 o
  -2   7   4       14.22       14.85      0.82 o
  -1   7   4       12.28       11.14      0.42 o
   0   7   4        4.77        6.22      0.48 o
   1   7   4        0.23        0.30      0.10 o
   2   7   4        3.57        3.46      0.21 o
   3   7   4        8.06        5.87      0.32 o
   4   7   4       43.23       42.96      0.75 o
   5   7   4        0.25        0.22      0.16 o
   6   7   4       32.30       32.55      0.84 o
   7   7   4       70.21       69.31      1.51 o
   8   7   4        3.15        3.13      0.46 o
   9   7   4        9.76       10.51      0.98 o
  -7   8   4       12.79       12.63      0.75 o
  -6   8   4        6.03        5.58      1.12 o
  -5   8   4        6.88        6.20      0.46 o
  -4   8   4        5.30        4.84      0.29 o
  -3   8   4        0.09       -0.03      0.32 o
  -2   8   4        0.20        0.37      0.22 o
  -1   8   4        2.31        2.93      0.42 o
   0   8   4       35.10       36.14      1.24 o
   1   8   4       14.37       14.03      0.36 o
   2   8   4       10.06       10.75      0.37 o
   3   8   4        5.17        5.27      0.33 o
   4   8   4        5.08        4.94      0.35 o
   5   8   4        0.81        0.85      0.25 o
   6   8   4        0.68        0.18      0.23 o
   7   8   4        0.51        0.24      0.29 o
   8   8   4        1.69        1.69      0.74 o
  -6   9   4        1.89        1.97      0.61 o
  -5   9   4        0.65        0.67      0.28 o
  -4   9   4        1.11        1.03      0.58 o
  -3   9   4       24.32       26.47      0.89 o
   0   9   4        0.11        0.45      0.33 o
   1   9   4        0.80        0.80      0.15 o
   2   9   4        0.04        0.00      0.15 o
   3   9   4       11.80       12.65      0.55 o
   4   9   4       42.99       42.88      1.16 o
   5   9   4        0.01       -0.12      0.35 o
   6   9   4        2.12        1.84      0.23 o
   7   9   4        0.08        0.42      0.31 o
   8   9   4       24.62       24.12      2.03 o
  -5  10   4        0.03       -0.01      0.34 o
  -4  10   4       28.59       28.03      1.16 o
  -3  10   4       26.13       28.07      0.86 o
   0  10   4       39.35       39.07      1.06 o
   1  10   4       26.99       26.16      1.27 o
   2  10   4        4.51        4.18      0.76 o
   3  10   4       32.70       32.96      1.29 o
   4  10   4        0.91        0.41      0.37 o
   5  10   4        0.41       -0.16      0.37 o
   6  10   4       27.63       25.86      1.45 o
   0  11   4        5.41        5.54      0.39 o
   1  11   4       13.16       12.45      0.65 o
   2  11   4        0.72        0.20      0.29 o
   3  11   4        5.70        6.22      0.61 o
   4  11   4        6.62        5.09      0.65 o
   5  11   4        7.86        7.71      0.82 o
  -2 -11   5        6.06        7.89      0.74 o
  -1 -11   5        5.32        5.19      0.59 o
   0 -11   5        0.37        0.33      0.33 o
   1 -11   5        0.06        0.18      0.29 o
  -5 -10   5       17.46       16.23      1.19 o
  -4 -10   5       19.30       20.14      1.21 o
  -3 -10   5       41.75       40.32      1.66 o
  -2 -10   5        0.91        0.61      0.41 o
  -1 -10   5        0.72        0.90      0.37 o
   0 -10   5       89.51       84.57      2.39 o
   1 -10   5       23.63       22.96      1.02 o
   2 -10   5        9.58       10.33      0.67 o
   3 -10   5        3.98        3.62      0.49 o
   4 -10   5       55.65       61.56      1.94 o
  -6  -9   5        3.69        3.65      0.40 o
  -5  -9   5       12.73       12.02      0.54 o
  -4  -9   5      118.06      114.23      3.31 o
  -3  -9   5        0.01        0.84      0.37 o
  -2  -9   5        4.37        4.32      0.47 o
  -1  -9   5      227.12      219.85      3.32 o
   0  -9   5        2.87        3.08      0.30 o
   1  -9   5        3.95        3.87      0.40 o
   2  -9   5        1.43        1.14      0.34 o
   3  -9   5       12.21       11.04      0.67 o
   4  -9   5        0.02        0.08      0.22 o
   5  -9   5        0.12        0.55      0.28 o
   6  -9   5        9.41       10.05      0.69 o
  -7  -8   5        6.26        7.11      0.58 o
  -6  -8   5        8.24        7.88      0.75 o
  -5  -8   5       13.84       12.96      0.63 o
  -4  -8   5       59.77       60.30      1.08 o
  -3  -8   5       30.31       30.33      0.65 o
  -2  -8   5       13.64       13.44      0.51 o
  -1  -8   5      335.99      335.15      4.17 o
   0  -8   5       60.94       61.12      1.07 o
   1  -8   5       10.02       10.18      0.48 o
   2  -8   5       22.81       20.34      0.64 o
   3  -8   5       15.93       14.91      0.50 o
   4  -8   5        3.49        3.88      0.42 o
   5  -8   5        0.17       -0.07      0.35 o
   6  -8   5       54.44       55.03      1.54 o
   7  -8   5        5.41        6.30      0.59 o
  -8  -7   5        0.69        0.47      0.49 o
  -7  -7   5        4.92        5.40      0.74 o
  -6  -7   5       32.64       31.51      0.89 o
  -5  -7   5       23.23       22.05      0.70 o
  -4  -7   5        0.88        0.82      0.19 o
  -3  -7   5      108.64      109.68      1.45 o
  -2  -7   5       12.62       13.76      0.38 o
  -1  -7   5        1.66        1.52      0.13 o
   0  -7   5       14.17       12.68      0.40 o
   1  -7   5       63.39       61.88      1.37 o
   2  -7   5       12.33       11.14      0.41 o
   3  -7   5        1.56        1.76      0.29 o
   4  -7   5        9.46        8.16      0.39 o
   5  -7   5        0.35        0.51      0.19 o
   6  -7   5       38.08       36.38      1.33 o
   7  -7   5       16.28       15.55      0.84 o
   8  -7   5        0.00        0.58      0.36 o
  -9  -6   5        2.46        2.81      0.48 o
  -8  -6   5       34.36       32.06      1.14 o
  -7  -6   5       13.21       14.33      1.04 o
  -6  -6   5       15.57       17.14      0.64 o
  -5  -6   5       30.36       29.17      0.72 o
  -4  -6   5        4.00        4.50      0.27 o
  -3  -6   5        1.59        1.36      0.17 o
  -2  -6   5        5.64        6.64      0.52 o
  -1  -6   5       98.83      103.64      1.27 o
   0  -6   5        1.56        1.89      0.13 o
   1  -6   5        0.00        0.11      0.10 o
   2  -6   5       23.89       26.39      0.60 o
   3  -6   5        0.05        0.03      0.13 o
   4  -6   5       33.37       35.22      0.80 o
   5  -6   5       37.25       35.27      0.90 o
   6  -6   5        5.47        5.23      0.39 o
   7  -6   5        1.35        1.16      0.16 o
   8  -6   5        0.16        0.02      0.37 o
  -9  -5   5        0.00        0.12      0.34 o
  -8  -5   5       30.43       27.87      1.37 o
  -7  -5   5        0.07       -0.11      0.37 o
  -6  -5   5       16.71       16.34      0.48 o
  -5  -5   5       39.34       35.80      0.78 o
  -4  -5   5       43.70       44.31      0.85 o
  -3  -5   5       29.10       27.14      0.49 o
  -2  -5   5       71.15       67.16      0.93 o
  -1  -5   5       17.48       14.42      0.39 o
   0  -5   5        0.00        0.00      0.08 o
   1  -5   5        3.55        2.73      0.19 o
   2  -5   5       80.35       85.55      1.01 o
   3  -5   5      287.85      279.94      3.14 o
   4  -5   5        0.01        0.08      0.10 o
   5  -5   5        2.28        2.09      0.19 o
   6  -5   5        0.05       -0.03      0.13 o
   7  -5   5       17.43       18.90      0.53 o
   8  -5   5        4.97        4.93      0.40 o
   9  -5   5       24.20       23.37      0.74 o
 -10  -4   5       14.89       15.74      1.06 o
  -9  -4   5        4.17        4.02      0.37 o
  -8  -4   5       33.28       34.53      0.83 o
  -7  -4   5        0.02        0.00      0.16 o
  -6  -4   5       62.76       61.22      1.10 o
  -5  -4   5       10.44       10.05      0.29 o
  -4  -4   5       24.89       25.64      0.40 o
  -3  -4   5       12.14       14.47      0.31 o
  -2  -4   5       82.94       90.81      1.19 o
  -1  -4   5      413.28      435.47      3.64 o
   0  -4   5       35.23       45.47      0.51 o
   1  -4   5       57.70       64.84      0.69 o
   2  -4   5       17.03       19.65      0.31 o
   3  -4   5      436.79      412.44      3.88 o
   4  -4   5      660.35      647.78      6.42 o
   5  -4   5        2.61        3.23      0.21 o
   6  -4   5       35.63       35.93      1.07 o
   7  -4   5       42.91       44.13      1.14 o
   8  -4   5       20.76       22.94      0.65 o
   9  -4   5       14.99       14.47      0.91 o
  10  -4   5       30.05       30.55      1.12 o
 -10  -3   5        3.25        3.70      0.42 o
  -9  -3   5        2.72        2.61      0.37 o
  -8  -3   5       58.02       57.80      1.35 o
  -7  -3   5        1.94        2.28      0.30 o
  -6  -3   5      340.90      322.66      3.47 o
  -5  -3   5      257.58      268.70      2.35 o
  -4  -3   5       31.14       30.29      0.37 o
  -3  -3   5        0.04        0.09      0.06 o
  -2  -3   5      275.88      328.30      2.38 o
  -1  -3   5       13.07       13.41      0.20 o
   0  -3   5       42.50       53.50      0.52 o
   1  -3   5        0.71        1.13      0.06 o
   2  -3   5      147.39      157.54      1.29 o
   3  -3   5      345.96      355.43      2.88 o
   4  -3   5      228.38      237.74      2.10 o
   5  -3   5        5.43        5.61      0.22 o
   6  -3   5      227.94      219.40      2.30 o
   7  -3   5        3.44        4.05      0.29 o
   8  -3   5        0.40        0.36      0.24 o
   9  -3   5        6.65        6.86      0.70 o
  10  -3   5       28.34       27.94      1.10 o
 -10  -2   5       18.86       20.48      1.00 o
  -9  -2   5       50.37       51.32      1.28 o
  -8  -2   5        0.02        0.15      0.25 o
  -7  -2   5        5.95        6.74      0.39 o
  -6  -2   5      176.02      168.42      2.21 o
  -5  -2   5      646.44      645.82      5.28 o
  -4  -2   5      148.11      137.72      1.00 o
  -3  -2   5       61.96       71.16      0.58 o
  -2  -2   5     1983.69     2253.22     13.60 o
  -1  -2   5      194.60      235.73      1.77 o
   0  -2   5       18.70       11.45      0.18 o
   1  -2   5     6368.27     6427.98     69.10 o
   2  -2   5     1088.36     1242.00      9.93 o
   3  -2   5       30.56       29.29      0.34 o
   4  -2   5     1320.96     1226.12      9.81 o
   5  -2   5     2031.58     1967.74     15.66 o
   6  -2   5        0.06       -0.04      0.11 o
   7  -2   5        3.61        3.70      0.42 o
   8  -2   5       56.40       58.94      1.12 o
   9  -2   5        0.02       -0.26      0.28 o
  10  -2   5       10.31       12.76      0.87 o
 -10  -1   5       40.64       40.75      1.76 o
  -9  -1   5        0.03       -0.16      0.23 o
  -8  -1   5        1.02        0.79      0.23 o
  -7  -1   5       34.46       34.04      0.72 o
  -6  -1   5      525.80      501.81      5.61 o
  -5  -1   5       11.33       13.92      0.39 o
  -4  -1   5      364.36      393.96      2.54 o
  -3  -1   5      183.78      190.19      1.26 o
  -2  -1   5     1019.42     1080.60      7.21 o
  -1  -1   5       44.90       43.27      0.40 o
   0  -1   5      155.15      161.26      1.19 o
   1  -1   5      198.57      206.33      1.64 o
   2  -1   5       64.63       62.46      0.52 o
   3  -1   5        0.52        0.32      0.06 o
   4  -1   5       17.02       19.98      0.21 o
   5  -1   5     1321.87     1307.08      9.10 o
   6  -1   5       49.75       46.35      0.60 o
   7  -1   5       25.84       23.08      0.41 o
   8  -1   5       19.41       23.39      0.99 o
   9  -1   5       55.74       61.36      1.33 o
  10  -1   5        8.28        8.88      0.65 o
 -10   0   5       14.03       14.86      0.82 o
  -9   0   5        0.15       -0.01      0.29 o
  -8   0   5        9.69        9.68      0.40 o
  -7   0   5       15.35       19.05      0.50 o
  -6   0   5      129.23      124.66      1.28 o
  -5   0   5      348.67      338.05      2.41 o
  -4   0   5        3.92        5.37      0.11 o
  -3   0   5       16.05        2.67      0.12 o
  -2   0   5      165.32      193.92      1.38 o
  -1   0   5      306.99      316.93      2.37 o
   0   0   5      686.94      687.45      4.63 o
   1   0   5     1858.95     1897.35     13.26 o
   2   0   5     1276.80     1331.80      9.73 o
   3   0   5       42.71       47.63      0.46 o
   4   0   5       46.04       47.49      0.39 o
   5   0   5        0.78        1.39      0.09 o
   6   0   5        0.17        0.34      0.08 o
   7   0   5        0.16        0.10      0.14 o
   8   0   5        0.12        0.21      0.16 o
   9   0   5       16.12       17.88      0.55 o
  10   0   5       31.00       31.27      1.51 o
  11   0   5        2.85        2.90      0.72 o
 -10   1   5       23.51       21.82      1.15 o
  -9   1   5        0.07        0.04      0.37 o
  -8   1   5       42.79       43.80      1.26 o
  -7   1   5        0.15        0.38      0.16 o
  -6   1   5        1.78        1.41      0.28 o
  -5   1   5      187.26      192.26      1.70 o
  -4   1   5      477.10      455.28      3.07 o
  -3   1   5        6.57        2.02      0.09 o
  -2   1   5      388.10      395.36      2.89 o
  -1   1   5      889.18      943.94      6.31 o
   0   1   5      281.78      300.77      2.21 o
   1   1   5      540.51      570.76      3.71 o
   2   1   5      133.08      114.53      0.81 o
   3   1   5      163.74      147.99      1.10 o
   4   1   5       87.77       80.42      0.64 o
   5   1   5      218.03      223.96      1.46 o
   6   1   5       66.56       63.84      0.75 o
   7   1   5       48.70       43.06      0.87 o
   8   1   5       56.68       50.21      1.75 o
   9   1   5      111.55      111.15      2.12 o
  10   1   5        8.64        7.60      0.52 o
  11   1   5       30.98       30.75      1.49 o
 -10   2   5        8.51        7.09      0.86 o
  -9   2   5        3.79        3.48      0.63 o
  -8   2   5       63.08       64.19      1.28 o
  -7   2   5        0.32       -0.10      0.16 o
  -6   2   5        3.24        3.13      0.23 o
  -5   2   5        5.87        5.05      0.20 o
  -4   2   5      131.35      139.29      1.21 o
  -3   2   5        2.04        1.40      0.06 o
  -2   2   5       13.20        9.76      0.13 o
  -1   2   5      146.32      131.18      1.11 o
   0   2   5      540.43      595.77      4.82 o
   1   2   5        5.47        7.10      0.10 o
   2   2   5      172.79      188.31      1.39 o
   3   2   5        0.59        2.81      0.07 o
   4   2   5      177.44      190.89      1.34 o
   5   2   5        4.55        4.07      0.12 o
   6   2   5        6.88        7.97      0.27 o
   7   2   5        6.16        6.91      0.41 o
   8   2   5       16.69       18.32      0.67 o
   9   2   5       27.02       26.39      1.81 o
  10   2   5       44.39       43.44      1.87 o
  11   2   5        3.66        4.14      0.64 o
 -10   3   5        4.64        4.87      0.67 o
  -9   3   5        2.66        2.85      0.35 o
  -8   3   5        9.18       11.53      0.62 o
  -7   3   5       42.50       42.05      1.05 o
  -6   3   5        6.24        7.05      0.36 o
  -5   3   5       35.31       34.92      0.62 o
  -4   3   5        7.37        7.10      0.27 o
  -3   3   5      175.48      151.48      1.23 o
  -2   3   5       27.14       33.47      0.32 o
  -1   3   5       81.28      107.09      0.98 o
   0   3   5      595.51      718.85      5.21 o
   1   3   5        6.18        2.26      0.07 o
   2   3   5       19.03       16.25      0.17 o
   3   3   5       53.49       66.09      0.72 o
   4   3   5        1.54        1.60      0.11 o
   5   3   5        9.62        7.70      0.21 o
   6   3   5        0.13        0.13      0.11 o
   7   3   5       23.68       21.84      0.59 o
   8   3   5        6.76        6.08      0.36 o
   9   3   5        1.25        1.24      0.31 o
  10   3   5        2.74        1.72      0.37 o
  11   3   5        0.00       -0.05      0.32 o
  -9   4   5        0.17        0.32      0.25 o
  -8   4   5        0.97        1.23      0.26 o
  -7   4   5        3.34        4.15      0.29 o
  -6   4   5       24.57       20.67      0.61 o
  -5   4   5        3.05        2.10      0.17 o
  -4   4   5       16.39       15.12      0.31 o
  -3   4   5       83.91       91.34      0.80 o
  -2   4   5       23.91       38.57      0.40 o
  -1   4   5        0.04        0.00      0.04 o
   0   4   5     1427.93     1629.06     14.61 o
   1   4   5      120.72      127.23      1.11 o
   2   4   5       61.88       64.14      0.65 o
   3   4   5       62.91       60.76      0.69 o
   4   4   5      383.59      395.53      4.53 o
   5   4   5      159.84      164.18      1.98 o
   6   4   5       18.52       16.00      0.33 o
   7   4   5       59.93       56.70      1.00 o
   8   4   5        0.99        1.14      0.21 o
   9   4   5        6.90        6.40      0.38 o
  10   4   5       85.00       84.75      2.68 o
  -9   5   5       90.58       93.54      1.87 o
  -8   5   5      187.71      187.30      3.53 o
  -7   5   5       28.26       27.09      1.04 o
  -6   5   5       16.06       15.76      0.41 o
  -5   5   5       61.22       54.80      1.09 o
  -4   5   5        0.25        0.34      0.11 o
  -3   5   5       22.05       21.60      0.40 o
  -2   5   5        2.11        1.81      0.08 o
  -1   5   5        6.64        5.62      0.22 o
   0   5   5        1.52        1.20      0.10 o
   1   5   5      536.02      603.03      7.53 o
   2   5   5        7.93        9.89      0.19 o
   3   5   5       41.83       43.35      0.70 o
   4   5   5       35.44       39.22      0.70 o
   5   5   5        6.39        7.40      0.33 o
   6   5   5        0.04       -0.15      0.14 o
   7   5   5      253.44      256.33      3.27 o
   8   5   5        5.59        5.25      0.48 o
   9   5   5       28.39       29.00      1.06 o
  10   5   5      118.63      118.97      2.57 o
  -8   6   5       79.78       77.82      2.00 o
  -7   6   5       31.59       29.78      1.08 o
  -6   6   5        0.62        0.48      0.21 o
  -5   6   5      180.66      162.72      2.45 o
  -4   6   5       13.31       12.17      0.57 o
  -3   6   5        1.10        0.81      0.11 o
  -2   6   5       52.63       53.81      0.82 o
  -1   6   5      754.87      801.54     10.89 o
   0   6   5       93.52       96.57      1.16 o
   1   6   5        0.93        1.45      0.12 o
   2   6   5      773.49      851.19     10.84 o
   3   6   5      307.10      342.88      5.13 o
   4   6   5        0.52        0.57      0.14 o
   5   6   5        2.30        1.84      0.23 o
   6   6   5        3.49        3.76      0.29 o
   7   6   5        0.08       -0.16      0.18 o
   8   6   5        6.89        6.48      0.76 o
   9   6   5       26.54       25.09      0.98 o
  10   6   5        3.97        4.40      0.53 o
  -8   7   5       12.50       12.36      0.80 o
  -7   7   5        2.78        2.13      0.41 o
  -6   7   5       26.19       26.97      0.97 o
  -5   7   5        0.06        0.05      0.22 o
  -4   7   5        0.71        0.62      0.16 o
  -3   7   5        1.57        1.77      0.13 o
  -2   7   5       14.80       14.18      0.58 o
  -1   7   5       22.38       23.00      0.71 o
   0   7   5        4.23        4.25      0.59 o
   1   7   5        6.66        5.40      0.22 o
   2   7   5      149.26      153.00      2.00 o
   3   7   5        0.07        0.06      0.14 o
   4   7   5        4.71        4.76      0.25 o
   5   7   5       30.85       30.91      0.68 o
   6   7   5        5.06        5.35      0.37 o
   7   7   5        0.86        0.74      0.27 o
   8   7   5        1.99        2.75      0.85 o
   9   7   5       21.77       20.45      1.27 o
  -7   8   5       95.00       95.37      2.23 o
  -6   8   5        6.13        6.31      0.50 o
  -5   8   5        2.67        2.28      0.34 o
  -4   8   5      157.57      156.17      3.43 o
  -3   8   5        0.94        0.99      0.19 o
  -2   8   5        9.67       10.28      0.68 o
  -1   8   5       14.52       15.55      0.62 o
   0   8   5       11.37       13.20      0.73 o
   1   8   5        0.05        0.19      0.11 o
   2   8   5       53.34       51.77      0.92 o
   3   8   5        7.66        8.60      0.40 o
   4   8   5        0.01        0.04      0.17 o
   5   8   5        0.01       -0.13      0.14 o
   6   8   5       68.98       70.26      1.33 o
   7   8   5        3.20        2.68      0.56 o
   8   8   5        1.18        0.66      0.59 o
  -6   9   5       47.41       49.58      1.40 o
  -5   9   5        1.97        1.77      0.35 o
  -4   9   5        2.22        2.56      0.31 o
  -3   9   5       15.40       16.66      1.20 o
  -2   9   5        0.38       -0.06      0.45 o
   0   9   5        1.96        2.45      0.63 o
   1   9   5        5.40        5.81      0.28 o
   2   9   5        0.87        0.76      0.17 o
   3   9   5       26.80       29.38      0.85 o
   4   9   5        0.05        0.34      0.24 o
   5   9   5       23.81       26.56      1.33 o
   6   9   5        0.36        0.39      0.43 o
   7   9   5       22.66       22.44      0.87 o
   8   9   5        0.44       -0.08      0.30 o
  -5  10   5        0.95        1.09      0.30 o
  -4  10   5        4.55        4.89      0.96 o
  -3  10   5        3.12        2.99      0.29 o
   1  10   5        0.57        0.12      0.22 o
   2  10   5        1.79        1.40      0.35 o
   3  10   5        0.64        0.63      0.33 o
   4  10   5        6.42        5.66      0.63 o
   5  10   5        0.38        0.55      0.41 o
   6  10   5        2.69        2.45      0.63 o
   1  11   5        4.32        4.01      0.41 o
   2  11   5        1.13        1.12      0.33 o
   3  11   5        5.90        4.89      0.55 o
   4  11   5        2.09        1.35      0.45 o
   5  11   5        9.48       10.39      0.90 o
  -1 -11   6        0.82        1.25      0.41 o
   0 -11   6        0.03        0.02      0.31 o
  -4 -10   6        2.77        2.72      0.61 o
  -3 -10   6        4.23        4.25      0.63 o
  -2 -10   6       58.62       58.09      2.00 o
  -1 -10   6        0.35        0.20      0.31 o
   0 -10   6        0.88        0.98      0.37 o
   1 -10   6        2.13        1.78      0.39 o
   2 -10   6       11.70       10.80      0.72 o
   3 -10   6       17.24       18.89      0.96 o
   4 -10   6       25.00       25.97      1.19 o
  -6  -9   6        0.07        0.82      0.30 o
  -5  -9   6       28.50       26.03      0.83 o
  -4  -9   6        4.41        4.43      0.37 o
  -3  -9   6       34.63       33.70      1.45 o
  -2  -9   6       49.57       47.36      1.43 o
  -1  -9   6       31.93       32.98      1.12 o
   0  -9   6       91.38       88.14      2.05 o
   1  -9   6        4.05        3.57      0.40 o
   2  -9   6        3.48        4.19      0.47 o
   3  -9   6        1.58        2.17      0.41 o
   4  -9   6        8.78        8.48      0.57 o
   5  -9   6        7.13        7.33      0.82 o
  -7  -8   6        4.00        3.97      0.63 o
  -6  -8   6        2.76        2.11      0.38 o
  -5  -8   6       45.88       43.16      1.19 o
  -4  -8   6       37.05       35.47      0.80 o
  -3  -8   6      131.86      123.77      1.76 o
  -2  -8   6      690.13      678.94      9.05 o
  -1  -8   6      275.00      270.05      4.34 o
   0  -8   6       76.68       75.40      1.26 o
   1  -8   6      176.85      168.44      3.10 o
   2  -8   6       72.02       66.13      2.01 o
   3  -8   6       10.72       10.39      0.44 o
   4  -8   6        3.19        3.56      1.44 o
   5  -8   6      138.97      142.29      3.01 o
   6  -8   6       44.80       45.30      1.39 o
   7  -8   6        5.83        5.89      0.60 o
  -8  -7   6        4.47        4.99      0.78 o
  -7  -7   6       31.55       31.98      1.57 o
  -6  -7   6        4.04        3.50      0.37 o
  -5  -7   6        4.25        3.96      0.71 o
  -4  -7   6       19.09       18.78      0.57 o
  -3  -7   6       70.96       67.85      1.05 o
  -2  -7   6      263.75      260.38      2.89 o
  -1  -7   6        2.57        3.06      0.27 o
   0  -7   6       10.12        9.29      0.49 o
   1  -7   6        3.11        2.92      0.27 o
   2  -7   6        0.59        0.69      0.17 o
   3  -7   6        3.88        4.28      0.29 o
   4  -7   6       28.58       27.78      0.74 o
   5  -7   6       30.40       30.46      0.83 o
   6  -7   6       32.21       34.13      1.16 o
   7  -7   6        2.28        1.24      0.58 o
   8  -7   6       23.51       23.59      1.26 o
  -9  -6   6        0.72        0.74      0.40 o
  -8  -6   6        4.36        4.39      0.52 o
  -7  -6   6        0.06        0.22      0.41 o
  -6  -6   6       84.58       83.61      1.63 o
  -5  -6   6       24.42       23.20      0.76 o
  -4  -6   6       38.09       36.83      0.87 o
  -3  -6   6       27.53       26.10      0.57 o
  -2  -6   6       84.92       84.16      1.15 o
  -1  -6   6      117.81      116.62      1.43 o
   0  -6   6      140.17      136.84      1.59 o
   1  -6   6        0.09        0.04      0.08 o
   2  -6   6        4.81        5.15      0.19 o
   3  -6   6        6.77        7.48      0.43 o
   4  -6   6       37.86       35.36      0.61 o
   5  -6   6       63.04       62.02      0.95 o
   6  -6   6       18.83       18.98      0.61 o
   7  -6   6        2.16        2.41      0.30 o
   8  -6   6        4.40        4.94      0.36 o
  -9  -5   6       13.77       12.46      0.94 o
  -8  -5   6        6.56        6.29      1.15 o
  -7  -5   6        6.15        4.83      0.56 o
  -6  -5   6        1.13        0.89      0.26 o
  -5  -5   6       27.88       26.58      0.61 o
  -4  -5   6       16.86       16.92      0.54 o
  -3  -5   6        7.53        6.38      0.27 o
  -2  -5   6       21.03       24.21      0.49 o
  -1  -5   6       75.52       67.91      0.92 o
   0  -5   6        4.67        4.81      0.44 o
   1  -5   6        0.01        0.43      0.25 o
   2  -5   6      139.07      139.05      1.54 o
   3  -5   6        6.11        6.83      0.25 o
   4  -5   6        6.35        7.08      0.43 o
   5  -5   6       25.81       24.34      0.55 o
   6  -5   6        0.08        0.02      0.13 o
   7  -5   6       14.41       15.84      0.50 o
   8  -5   6        4.96        4.85      0.36 o
   9  -5   6       75.69       75.86      1.91 o
  -9  -4   6        4.11        4.09      0.39 o
  -8  -4   6        0.06        0.33      0.25 o
  -7  -4   6        3.56        3.98      0.48 o
  -6  -4   6        1.55        1.69      0.20 o
  -5  -4   6        2.42        2.56      0.26 o
  -4  -4   6       25.28       22.22      0.37 o
  -3  -4   6       12.23       10.40      0.27 o
  -2  -4   6       12.35        8.64      0.22 o
  -1  -4   6        0.09        0.24      0.07 o
   0  -4   6        0.74        0.24      0.07 o
   1  -4   6        0.52        0.60      0.16 o
   2  -4   6       75.14       71.58      0.79 o
   3  -4   6        9.28       11.24      0.29 o
   4  -4   6        1.15        0.43      0.12 o
   5  -4   6        0.97        0.58      0.13 o
   6  -4   6      193.95      192.17      2.43 o
   7  -4   6        2.23        1.91      0.34 o
   8  -4   6        0.08       -0.14      0.17 o
   9  -4   6        0.22        0.00      0.22 o
  10  -4   6        4.75        4.43      0.51 o
 -10  -3   6       27.43       28.19      0.92 o
  -9  -3   6        4.18        3.71      0.40 o
  -8  -3   6        1.10        0.33      0.26 o
  -7  -3   6      109.46      107.29      2.06 o
  -6  -3   6        4.47        3.10      0.23 o
  -5  -3   6        0.72        0.50      0.13 o
  -4  -3   6        2.16        2.99      0.12 o
  -3  -3   6       36.48       41.70      0.50 o
  -2  -3   6       58.20       53.63      0.55 o
  -1  -3   6      124.94      130.29      1.16 o
   0  -3   6      259.76      277.40      2.09 o
   1  -3   6      103.94      110.82      0.93 o
   2  -3   6      146.90      158.66      1.40 o
   3  -3   6      133.59      133.93      1.22 o
   4  -3   6      208.19      193.00      1.88 o
   5  -3   6        0.46        0.15      0.10 o
   6  -3   6      146.49      149.51      1.85 o
   7  -3   6        2.66        2.63      0.25 o
   8  -3   6        6.37        6.73      0.66 o
   9  -3   6        2.39        2.09      0.33 o
  10  -3   6        1.62        0.80      0.39 o
 -10  -2   6       14.21       14.91      0.66 o
  -9  -2   6        1.24        0.95      0.30 o
  -8  -2   6        1.80        1.86      0.33 o
  -7  -2   6        1.68        1.74      0.25 o
  -6  -2   6      148.20      142.82      1.95 o
  -5  -2   6      105.59      112.03      1.28 o
  -4  -2   6      162.11      162.48      1.15 o
  -3  -2   6       16.05       22.48      0.29 o
  -2  -2   6      142.77      128.48      0.85 o
  -1  -2   6       35.28       51.10      0.40 o
   0  -2   6        5.18       11.06      0.17 o
   1  -2   6       52.43       66.60      0.59 o
   2  -2   6        9.89        9.83      0.16 o
   3  -2   6      258.25      234.29      1.92 o
   4  -2   6     1986.25     1909.92     15.19 o
   5  -2   6       25.66       28.75      0.45 o
   6  -2   6        1.62        1.78      0.18 o
   7  -2   6       79.92       83.80      1.78 o
   8  -2   6       58.07       59.84      1.13 o
   9  -2   6        0.08       -0.08      0.28 o
  10  -2   6        5.94        6.75      0.62 o
 -10  -1   6        0.10       -0.20      0.45 o
  -9  -1   6       16.32       17.06      0.64 o
  -8  -1   6       85.12       92.05      1.58 o
  -7  -1   6       23.85       23.25      0.59 o
  -6  -1   6        2.76        3.08      0.19 o
  -5  -1   6      198.36      197.46      1.70 o
  -4  -1   6      712.26      670.75      4.03 o
  -3  -1   6       12.17       11.58      0.17 o
  -2  -1   6      120.83      123.37      0.95 o
  -1  -1   6      933.39      954.81      6.40 o
   0  -1   6      588.74      588.77      4.15 o
   1  -1   6      581.52      622.43      4.35 o
   2  -1   6       71.69       66.97      0.56 o
   3  -1   6      115.81      138.04      0.98 o
   4  -1   6       35.09       36.41      0.34 o
   5  -1   6      201.22      193.02      1.48 o
   6  -1   6        9.16       11.12      0.26 o
   7  -1   6       22.38       22.41      0.42 o
   8  -1   6       57.58       63.44      1.29 o
   9  -1   6        0.05       -0.33      0.31 o
  10  -1   6        0.90        0.51      0.75 o
 -10   0   6        9.69       10.67      0.73 o
  -9   0   6        1.98        1.23      0.38 o
  -8   0   6       74.97       78.86      3.26 o
  -7   0   6       88.31       90.24      1.47 o
  -6   0   6       16.70       15.00      0.34 o
  -5   0   6      625.18      594.37      4.10 o
  -4   0   6     2007.26     1900.08     11.93 o
  -3   0   6       25.54       25.49      0.28 o
  -2   0   6      143.97      148.72      1.08 o
  -1   0   6     1496.63     1679.41     11.78 o
   0   0   6      225.30      245.53      2.06 o
   1   0   6        0.58        2.51      0.07 o
   2   0   6      338.38      404.57      2.91 o
   3   0   6      593.64      680.93      4.82 o
   4   0   6       14.78       27.61      0.26 o
   5   0   6       13.52       14.01      0.22 o
   6   0   6      415.44      395.01      3.29 o
   7   0   6       57.58       54.06      0.89 o
   8   0   6       23.64       23.59      0.92 o
   9   0   6        8.30        8.14      0.40 o
  10   0   6        1.01        0.55      0.39 o
  11   0   6        2.65        2.26      0.45 o
 -10   1   6        7.51        6.65      0.61 o
  -9   1   6       12.26       12.01      0.71 o
  -8   1   6        0.78        0.60      0.32 o
  -7   1   6        8.77        7.84      0.53 o
  -6   1   6        0.60        0.88      0.17 o
  -5   1   6      318.62      316.31      2.51 o
  -4   1   6        1.98        1.18      0.10 o
  -3   1   6        0.42        2.57      0.09 o
  -2   1   6       41.05       35.41      0.34 o
  -1   1   6       21.67       20.98      0.20 o
   0   1   6       22.00       22.61      0.21 o
   1   1   6      174.71      184.99      1.25 o
   2   1   6      111.70      135.76      0.95 o
   3   1   6      109.33      118.02      0.90 o
   4   1   6        3.46        3.42      0.10 o
   5   1   6        6.85        7.51      0.16 o
   6   1   6       88.54       89.18      1.04 o
   7   1   6        2.10        2.47      0.22 o
   8   1   6        1.46        1.06      0.26 o
   9   1   6       13.24       12.26      0.60 o
  10   1   6       44.07       43.18      1.11 o
  11   1   6       22.42       22.35      1.25 o
 -10   2   6        0.43        0.37      0.47 o
  -9   2   6       12.93       13.27      1.02 o
  -8   2   6        2.28        1.63      0.29 o
  -7   2   6      123.75      127.01      1.82 o
  -6   2   6       70.47       67.00      1.03 o
  -5   2   6       40.84       40.76      0.59 o
  -4   2   6      416.43      415.04      3.26 o
  -3   2   6      135.90      120.31      0.98 o
  -2   2   6      160.35      185.59      1.33 o
  -1   2   6      241.46      289.84      2.09 o
   0   2   6      428.82      417.08      3.17 o
   1   2   6       84.74       81.46      0.59 o
   2   2   6       83.32       82.34      0.69 o
   3   2   6       43.82       35.40      0.28 o
   4   2   6       12.59       13.62      0.18 o
   5   2   6       25.31       25.57      0.40 o
   6   2   6      158.16      147.69      1.86 o
   7   2   6        2.75        1.73      0.27 o
   8   2   6        6.88        5.69      0.40 o
   9   2   6       14.15       13.78      0.63 o
  10   2   6       63.04       65.57      1.50 o
  11   2   6        0.04       -0.30      0.46 o
 -10   3   6        7.61        7.20      0.78 o
  -9   3   6       42.54       41.71      1.09 o
  -8   3   6        3.37        2.89      0.30 o
  -7   3   6       26.02       25.97      0.66 o
  -6   3   6       26.83       26.39      0.58 o
  -5   3   6      237.47      228.40      2.34 o
  -4   3   6       14.65       15.13      0.30 o
  -3   3   6       16.76       13.74      0.19 o
  -2   3   6       41.26       46.27      0.40 o
  -1   3   6      529.10      491.73      3.47 o
   0   3   6      116.98      123.97      0.98 o
   1   3   6       17.73       17.96      0.21 o
   2   3   6      580.57      668.13      4.37 o
   3   3   6       87.95       97.41      0.88 o
   4   3   6       18.20       12.25      0.26 o
   5   3   6       54.69       56.56      0.74 o
   6   3   6       66.19       64.78      0.79 o
   7   3   6        3.35        3.17      0.27 o
   8   3   6        1.17        0.97      0.22 o
   9   3   6        5.33        4.69      0.42 o
  10   3   6       33.96       33.35      1.04 o
  11   3   6       45.88       49.41      1.79 o
  -9   4   6        0.82        0.75      0.27 o
  -8   4   6        2.70        2.84      0.31 o
  -7   4   6        3.04        2.80      0.32 o
  -6   4   6        0.80        1.36      0.19 o
  -5   4   6       21.16       21.28      0.43 o
  -4   4   6        4.79        4.85      0.17 o
  -3   4   6       42.19       36.97      0.41 o
  -2   4   6       40.32       47.06      0.46 o
  -1   4   6       44.01       49.37      0.46 o
   0   4   6       42.67       33.04      0.33 o
   1   4   6       12.71       17.11      0.20 o
   2   4   6      137.40      129.58      1.24 o
   3   4   6      193.27      188.44      1.62 o
   4   4   6       58.67       60.79      0.89 o
   5   4   6        2.89        2.06      0.25 o
   6   4   6       41.88       40.63      0.71 o
   7   4   6       29.38       30.29      0.67 o
   8   4   6       46.04       43.89      0.88 o
   9   4   6       26.22       26.55      0.90 o
  10   4   6        5.55        5.48      0.76 o
  -9   5   6       23.36       25.76      0.91 o
  -8   5   6       25.57       24.86      0.68 o
  -7   5   6        0.66        0.67      0.17 o
  -6   5   6      139.48      129.08      1.72 o
  -5   5   6        9.06        7.63      0.39 o
  -4   5   6       21.57       22.20      0.47 o
  -3   5   6       22.29       21.03      0.41 o
  -2   5   6       26.62       29.62      0.37 o
  -1   5   6       17.00       25.06      0.34 o
   0   5   6        5.60        8.05      0.18 o
   1   5   6       21.21       21.31      0.35 o
   2   5   6        4.89        5.26      0.20 o
   3   5   6       24.71       30.69      0.56 o
   4   5   6       67.90       71.54      1.18 o
   5   5   6       16.21       17.39      0.48 o
   6   5   6        0.49        0.39      0.17 o
   7   5   6       86.96       89.82      1.47 o
   8   5   6        2.31        1.88      0.38 o
   9   5   6       55.23       56.17      1.52 o
  10   5   6       88.12       93.89      2.19 o
  -8   6   6       17.12       17.22      0.89 o
  -7   6   6        0.61        0.03      0.27 o
  -6   6   6       10.17        7.94      0.44 o
  -5   6   6      119.85      113.03      1.86 o
  -4   6   6       16.91       15.95      0.40 o
  -3   6   6       91.96       91.62      1.16 o
  -2   6   6      149.55      167.35      1.70 o
  -1   6   6       65.04       74.44      1.41 o
   0   6   6       21.00       27.20      0.42 o
   1   6   6     2670.99     2857.14     35.72 o
   2   6   6      985.73     1045.15     15.55 o
   3   6   6        3.31        3.37      0.20 o
   4   6   6      181.39      187.22      2.32 o
   5   6   6      235.96      248.74      3.06 o
   6   6   6        3.38        3.01      0.27 o
   7   6   6        5.26        5.32      0.60 o
   8   6   6       25.54       24.70      1.33 o
   9   6   6       18.38       16.73      1.53 o
  10   6   6        3.61        3.48      0.94 o
  -8   7   6        0.11       -0.02      0.36 o
  -7   7   6       68.02       70.98      1.83 o
  -6   7   6      100.70       97.86      3.23 o
  -5   7   6       13.49       12.83      0.50 o
  -4   7   6        5.66        5.84      0.30 o
  -3   7   6        6.21        5.70      0.25 o
  -2   7   6       26.20       24.99      0.48 o
  -1   7   6       41.60       45.68      1.52 o
   0   7   6       41.32       45.40      0.69 o
   1   7   6       15.08       14.86      0.37 o
   2   7   6        1.24        1.36      0.18 o
   3   7   6       25.30       25.51      0.92 o
   4   7   6        2.27        2.24      0.28 o
   5   7   6       74.80       74.24      1.19 o
   6   7   6        9.49       10.77      0.64 o
   7   7   6        0.08       -0.41      0.21 o
   8   7   6       58.92       57.27      1.55 o
   9   7   6       22.68       22.59      1.31 o
  -7   8   6       32.50       31.44      1.34 o
  -6   8   6        2.72        2.57      0.70 o
  -5   8   6        9.36        7.18      1.02 o
  -4   8   6        0.01        0.08      0.15 o
  -3   8   6        0.69        0.60      0.14 o
  -2   8   6       18.26       16.75      1.10 o
  -1   8   6       46.19       48.00      1.37 o
   0   8   6       15.61       15.43      0.79 o
   1   8   6       19.55       21.31      0.53 o
   2   8   6      367.18      371.91      4.47 o
   3   8   6        0.26        0.04      0.18 o
   4   8   6        0.55        0.43      0.22 o
   5   8   6       16.38       17.24      0.49 o
   6   8   6        8.28        8.46      0.43 o
   7   8   6        4.08        3.58      0.42 o
   8   8   6       10.14        9.14      0.63 o
  -6   9   6        0.59        0.27      0.30 o
  -5   9   6        0.95        0.63      0.26 o
  -4   9   6       66.82       63.75      1.73 o
  -3   9   6        4.31        4.43      0.30 o
  -2   9   6        8.52        8.16      0.88 o
   0   9   6        3.85        5.48      0.78 o
   1   9   6        0.12        0.27      0.11 o
   2   9   6        2.47        2.11      0.21 o
   3   9   6        0.52        0.33      0.21 o
   4   9   6        2.92        2.61      0.33 o
   5   9   6        6.41        6.30      0.70 o
   6   9   6        8.47        7.89      0.84 o
   7   9   6       17.68       17.57      0.66 o
   8   9   6       26.30       25.97      1.51 o
  -5  10   6        1.71        2.06      0.35 o
  -4  10   6        0.06        0.24      0.24 o
  -3  10   6        6.48        6.83      0.36 o
   1  10   6        3.55        3.11      0.35 o
   2  10   6        2.92        2.45      0.37 o
   3  10   6        4.95        4.42      0.53 o
   4  10   6        5.04        5.38      0.63 o
   5  10   6        0.54       -0.14      0.37 o
   6  10   6        0.04        0.49      0.49 o
   1  11   6        1.83        1.90      0.29 o
   2  11   6        0.88        0.96      0.33 o
   3  11   6        4.57        4.54      0.53 o
   4  11   6        2.45        1.64      0.45 o
   5  11   6        1.74        1.08      0.47 o
  -4 -10   7        1.35        0.41      0.41 o
  -3 -10   7        0.12        0.14      0.39 o
  -2 -10   7        7.05        6.38      0.70 o
  -1 -10   7        0.93        1.08      0.39 o
   0 -10   7        1.60        1.35      0.41 o
   1 -10   7        4.53        4.17      0.53 o
   2 -10   7        1.08        0.90      0.37 o
   3 -10   7        2.67        3.27      0.49 o
  -6  -9   7        1.42        1.52      0.34 o
  -5  -9   7        0.00        0.50      0.25 o
  -4  -9   7        6.29        6.53      0.92 o
  -3  -9   7        5.95        4.50      0.63 o
  -2  -9   7        3.83        3.60      0.55 o
  -1  -9   7       11.53        9.96      0.76 o
   0  -9   7        1.63        1.79      0.47 o
   1  -9   7        0.37        0.25      0.29 o
   2  -9   7        0.15        0.10      0.27 o
   3  -9   7       13.65       13.82      0.82 o
   4  -9   7        6.98        8.04      0.70 o
   5  -9   7       15.43       14.59      0.79 o
  -7  -8   7       10.52       10.78      0.96 o
  -6  -8   7        0.95        0.81      0.50 o
  -5  -8   7       17.22       16.39      0.74 o
  -4  -8   7        0.56        0.84      0.24 o
  -3  -8   7       22.97       21.54      0.57 o
  -2  -8   7       44.38       45.26      0.86 o
  -1  -8   7       23.67       24.69      0.98 o
   0  -8   7      105.40      102.71      3.17 o
   1  -8   7       55.30       51.30      1.61 o
   2  -8   7        0.15        0.29      0.18 o
   3  -8   7        3.82        3.72      0.30 o
   4  -8   7       58.86       63.45      1.59 o
   5  -8   7       19.65       20.83      0.89 o
   6  -8   7        0.06        0.28      0.33 o
  -8  -7   7       16.06       18.05      1.29 o
  -7  -7   7       71.92       73.51      2.60 o
  -6  -7   7        5.65        4.49      0.48 o
  -5  -7   7        7.85        7.56      0.46 o
  -4  -7   7      201.19      193.99      2.61 o
  -3  -7   7       10.22        8.76      0.36 o
  -2  -7   7       50.84       53.19      0.87 o
  -1  -7   7       83.22       79.60      1.10 o
   0  -7   7      133.01      135.89      1.62 o
   1  -7   7        7.47        7.12      0.40 o
   2  -7   7       40.07       37.66      0.83 o
   3  -7   7       49.72       47.63      1.00 o
   4  -7   7        4.14        4.39      0.33 o
   5  -7   7       24.46       24.29      0.91 o
   6  -7   7        0.23        0.47      0.30 o
   7  -7   7       69.89       70.93      1.90 o
  -8  -6   7        4.64        5.92      0.58 o
  -7  -6   7       14.11       14.95      0.78 o
  -6  -6   7       23.72       23.03      1.19 o
  -5  -6   7        3.19        2.55      0.31 o
  -4  -6   7      175.82      164.17      2.05 o
  -3  -6   7        3.70        2.72      0.22 o
  -2  -6   7        8.77       10.09      0.35 o
  -1  -6   7      334.04      339.14      3.60 o
   0  -6   7      726.52      726.58      7.69 o
   1  -6   7       52.07       51.66      0.73 o
   2  -6   7       20.46       18.69      0.41 o
   3  -6   7       33.72       26.97      0.52 o
   4  -6   7        0.08        0.15      0.16 o
   5  -6   7        0.06        0.29      0.13 o
   6  -6   7       47.60       48.02      0.92 o
   7  -6   7        0.22        0.46      0.22 o
   8  -6   7        1.38        1.42      0.22 o
  -9  -5   7        5.87        6.05      0.78 o
  -8  -5   7        4.43        4.51      0.61 o
  -7  -5   7        0.18        0.18      0.29 o
  -6  -5   7       58.81       57.01      1.25 o
  -5  -5   7       16.78       15.40      0.48 o
  -4  -5   7       31.64       28.88      0.67 o
  -3  -5   7       67.68       67.19      1.28 o
  -2  -5   7       62.98       68.65      0.94 o
  -1  -5   7        0.80        0.99      0.21 o
   0  -5   7       26.80       22.89      0.47 o
   1  -5   7       87.00       80.89      1.00 o
   2  -5   7       60.43       55.45      0.76 o
   3  -5   7        0.18        0.23      0.11 o
   4  -5   7       19.07       18.21      0.48 o
   5  -5   7        0.00       -0.01      0.12 o
   6  -5   7        8.54        8.43      0.36 o
   7  -5   7       84.66       82.97      1.34 o
   8  -5   7        1.79        1.69      0.27 o
   9  -5   7        1.43        1.40      0.30 o
  -9  -4   7       16.73       16.73      0.66 o
  -8  -4   7       53.55       52.35      1.24 o
  -7  -4   7       23.51       26.43      0.64 o
  -6  -4   7        0.42        0.38      0.15 o
  -5  -4   7        0.06        0.35      0.13 o
  -4  -4   7       27.68       27.43      0.49 o
  -3  -4   7        5.99        4.28      0.19 o
  -2  -4   7       55.97       60.05      0.75 o
  -1  -4   7      205.33      208.13      1.87 o
   0  -4   7        0.01        0.40      0.13 o
   1  -4   7       18.54       18.85      0.36 o
   2  -4   7       54.25       50.73      0.62 o
   3  -4   7        0.00       -0.19      0.10 o
   4  -4   7       19.50       21.67      0.48 o
   5  -4   7        0.30        0.57      0.15 o
   6  -4   7       34.82       34.74      0.73 o
   7  -4   7        0.84        0.74      0.20 o
   8  -4   7        0.81        0.34      0.30 o
   9  -4   7        0.03        0.18      0.24 o
 -10  -3   7       20.02       20.21      1.09 o
  -9  -3   7        7.03        7.33      0.51 o
  -8  -3   7        8.13        6.64      0.53 o
  -7  -3   7        5.54        5.27      0.42 o
  -6  -3   7       12.20       11.16      0.42 o
  -5  -3   7       93.95       91.17      1.22 o
  -4  -3   7       87.50       95.22      0.93 o
  -3  -3   7        6.42        7.65      0.19 o
  -2  -3   7       36.21       33.26      0.43 o
  -1  -3   7      525.47      512.65      3.95 o
   0  -3   7       37.55       38.98      0.46 o
   1  -3   7        1.20        2.71      0.12 o
   2  -3   7      170.77      175.30      1.54 o
   3  -3   7       64.21       53.50      0.60 o
   4  -3   7       31.68       28.22      0.46 o
   5  -3   7       13.63       11.97      0.48 o
   6  -3   7       35.33       31.68      0.64 o
   7  -3   7       70.68       69.97      1.19 o
   8  -3   7        2.92        3.19      0.30 o
   9  -3   7        0.21        0.72      0.35 o
  10  -3   7       33.76       32.88      1.23 o
 -10  -2   7       17.98       20.70      1.90 o
  -9  -2   7       22.69       23.48      0.82 o
  -8  -2   7       24.33       25.46      0.84 o
  -7  -2   7        1.64        0.91      0.42 o
  -6  -2   7       14.42       14.06      0.57 o
  -5  -2   7       17.49       15.45      0.40 o
  -4  -2   7      172.35      170.99      1.35 o
  -3  -2   7       10.34       11.59      0.19 o
  -2  -2   7      200.44      202.55      1.36 o
  -1  -2   7      384.00      392.89      2.74 o
   0  -2   7       27.57       33.17      0.44 o
   1  -2   7      215.10      221.75      1.69 o
   2  -2   7      246.46      253.25      1.82 o
   3  -2   7      647.08      623.21      4.80 o
   4  -2   7      426.66      417.42      3.72 o
   5  -2   7      239.23      226.91      2.20 o
   6  -2   7        0.28        0.37      0.13 o
   7  -2   7      113.59      114.76      1.55 o
   8  -2   7       57.02       60.50      1.28 o
   9  -2   7       20.78       17.96      0.87 o
  10  -2   7       33.88       33.29      1.21 o
 -10  -1   7        9.59        8.81      0.88 o
  -9  -1   7        0.87        0.02      0.46 o
  -8  -1   7       31.87       33.26      0.94 o
  -7  -1   7        1.87        2.49      0.28 o
  -6  -1   7       89.82       82.39      1.14 o
  -5  -1   7      534.00      508.65      4.24 o
  -4  -1   7        1.93        4.68      0.13 o
  -3  -1   7       53.03       53.49      0.43 o
  -2  -1   7      222.81      253.12      1.61 o
  -1  -1   7      208.64      267.29      1.88 o
   0  -1   7       54.80       40.18      0.37 o
   1  -1   7      284.75      324.58      2.20 o
   2  -1   7        5.07        4.47      0.10 o
   3  -1   7      296.87      318.99      2.04 o
   4  -1   7      603.39      613.13      4.04 o
   5  -1   7       20.18       24.12      0.32 o
   6  -1   7      259.31      253.94      2.50 o
   7  -1   7        8.74        8.32      0.27 o
   8  -1   7       28.38       28.92      0.92 o
   9  -1   7       18.72       17.92      1.00 o
  10  -1   7        5.82        5.16      0.94 o
 -10   0   7       15.37       14.93      0.84 o
  -9   0   7       16.10       14.59      0.79 o
  -8   0   7       11.67       13.06      0.71 o
  -7   0   7        0.09        0.03      0.17 o
  -6   0   7       11.32       13.84      0.36 o
  -5   0   7     1010.10      974.02      6.86 o
  -4   0   7      192.82      191.05      1.36 o
  -3   0   7       38.61       31.70      0.30 o
  -2   0   7      954.91     1112.65      7.02 o
  -1   0   7     1042.48     1234.57      8.29 o
   0   0   7      279.85      274.84      1.91 o
   1   0   7     2971.33     3243.61     21.61 o
   2   0   7     3755.28     4048.54     34.95 o
   3   0   7        7.75       11.89      0.19 o
   4   0   7      215.08      203.68      1.32 o
   5   0   7     2564.32     2500.84     17.01 o
   6   0   7      383.43      388.38      3.25 o
   7   0   7       48.33       47.88      0.82 o
   8   0   7       59.37       61.04      1.01 o
   9   0   7       15.21       14.89      0.63 o
  10   0   7       14.15       16.74      1.02 o
  11   0   7        1.47        1.82      0.42 o
 -10   1   7       88.67       92.69      2.20 o
  -9   1   7        1.38        1.23      0.55 o
  -8   1   7       12.36       13.47      0.71 o
  -7   1   7       11.69       13.62      0.67 o
  -6   1   7      329.33      321.44      3.49 o
  -5   1   7       32.82       29.54      0.40 o
  -4   1   7       12.48       15.83      0.25 o
  -3   1   7       81.94       83.82      0.66 o
  -2   1   7     1637.06     1723.07     11.64 o
  -1   1   7      148.64      140.73      0.92 o
   0   1   7       34.68       22.33      0.19 o
   1   1   7      247.04      251.47      1.69 o
   2   1   7      785.48      785.15      4.74 o
   3   1   7       12.64       10.44      0.16 o
   4   1   7       86.56       85.70      0.68 o
   5   1   7      682.90      678.03      4.33 o
   6   1   7      297.64      291.86      3.05 o
   7   1   7       13.42       12.18      0.45 o
   8   1   7        7.03        7.23      0.45 o
   9   1   7       74.37       80.39      1.76 o
  10   1   7       17.26       19.30      0.72 o
  11   1   7        5.92        4.89      0.72 o
 -10   2   7       10.49       11.76      1.04 o
  -9   2   7        0.80        0.80      0.47 o
  -8   2   7        4.71        5.96      0.41 o
  -7   2   7       10.04       11.58      0.46 o
  -6   2   7        6.56        4.70      0.27 o
  -5   2   7       98.53       95.10      1.08 o
  -4   2   7      232.52      229.78      1.91 o
  -3   2   7      296.11      282.81      2.02 o
  -2   2   7       93.32      107.16      0.79 o
  -1   2   7      123.09      172.75      1.19 o
   0   2   7       48.98       45.72      0.40 o
   1   2   7      548.45      578.13      4.00 o
   2   2   7      323.50      359.13      2.40 o
   3   2   7        1.95        5.88      0.10 o
   4   2   7        0.00        0.22      0.04 o
   5   2   7      114.38      123.52      1.10 o
   6   2   7      163.29      163.84      2.03 o
   7   2   7       61.45       61.11      1.31 o
   8   2   7        1.47        0.88      0.25 o
   9   2   7       13.55       14.28      0.63 o
  10   2   7       10.08        9.79      0.59 o
  11   2   7        1.73        1.89      0.36 o
  -9   3   7       11.86       12.25      0.60 o
  -8   3   7       19.35       19.11      0.69 o
  -7   3   7        4.90        5.85      0.36 o
  -6   3   7        3.00        2.54      0.30 o
  -5   3   7       39.10       37.01      0.62 o
  -4   3   7      388.54      386.18      3.22 o
  -3   3   7      149.20      158.22      1.34 o
  -2   3   7      184.58      193.88      1.45 o
  -1   3   7      122.49      121.57      1.67 o
   0   3   7      239.46      293.60      2.18 o
   1   3   7        7.52       10.65      0.16 o
   2   3   7      498.21      489.48      3.24 o
   3   3   7      144.75      147.86      1.37 o
   4   3   7       15.29        8.19      0.25 o
   5   3   7       26.46       27.52      0.45 o
   6   3   7        4.02        4.70      0.20 o
   7   3   7       24.08       22.98      0.61 o
   8   3   7      138.95      129.72      1.99 o
   9   3   7       38.17       38.91      1.37 o
  10   3   7        2.55        2.22      0.38 o
  -9   4   7        1.61        2.11      0.33 o
  -8   4   7       10.64       11.28      0.52 o
  -7   4   7        2.15        3.04      0.27 o
  -6   4   7        3.40        2.84      0.24 o
  -5   4   7        1.89        1.48      0.18 o
  -4   4   7      107.21      105.61      1.11 o
  -3   4   7        0.00        0.08      0.06 o
  -2   4   7        5.75        2.39      0.08 o
  -1   4   7       30.37       31.34      0.34 o
   0   4   7       41.15       54.54      0.51 o
   1   4   7      132.31      144.09      1.20 o
   2   4   7       71.05       69.84      0.61 o
   3   4   7       29.10       36.84      0.50 o
   4   4   7       50.81       46.10      0.71 o
   5   4   7       33.00       33.23      0.76 o
   6   4   7       24.76       25.02      0.54 o
   7   4   7        5.05        4.49      0.27 o
   8   4   7        0.00        0.04      0.35 o
   9   4   7       21.02       23.78      0.94 o
  10   4   7       11.03       10.04      0.92 o
  -9   5   7        0.15        0.03      0.19 o
  -8   5   7       21.14       20.75      0.62 o
  -7   5   7        1.30        1.75      0.23 o
  -6   5   7       63.35       62.00      0.99 o
  -5   5   7        0.18        0.25      0.11 o
  -4   5   7        3.41        3.51      0.21 o
  -3   5   7       62.48       60.04      1.15 o
  -2   5   7        2.36        1.27      0.10 o
  -1   5   7       24.52       29.61      0.36 o
   0   5   7       90.03      103.12      0.90 o
   1   5   7        2.44        0.86      0.08 o
   2   5   7        5.54        7.74      0.24 o
   3   5   7        1.24        0.56      0.12 o
   4   5   7       23.66       24.84      0.59 o
   5   5   7        0.49        0.26      0.14 o
   6   5   7        3.85        3.61      0.28 o
   7   5   7       17.47       16.01      0.77 o
   8   5   7        4.30        4.28      0.46 o
   9   5   7        0.79        0.06      0.42 o
  10   5   7        3.54        2.47      0.53 o
  -8   6   7        2.03        2.02      0.42 o
  -7   6   7        3.62        4.26      0.48 o
  -6   6   7       11.44       10.33      0.58 o
  -5   6   7        0.47        0.45      0.19 o
  -4   6   7       21.92       21.31      0.51 o
  -3   6   7       79.67       81.97      1.07 o
  -2   6   7       15.26       16.83      0.28 o
  -1   6   7        1.65        1.09      0.11 o
   0   6   7      124.81      144.83      1.29 o
   1   6   7      112.88      126.45      1.52 o
   2   6   7      176.55      181.38      2.98 o
   3   6   7        3.30        4.18      0.18 o
   4   6   7      216.71      219.60      2.97 o
   5   6   7       37.70       38.55      0.77 o
   6   6   7       10.96       10.18      0.43 o
   7   6   7       48.00       49.72      1.77 o
   8   6   7        0.02       -0.70      0.35 o
   9   6   7        4.60        3.39      0.48 o
  10   6   7        3.61        4.12      0.53 o
  -8   7   7       91.21       92.83      2.27 o
  -7   7   7       62.64       63.75      1.71 o
  -6   7   7       13.76       15.26      0.76 o
  -5   7   7        6.25        5.45      0.35 o
  -4   7   7       14.71       13.51      0.40 o
  -3   7   7        0.37        0.41      0.11 o
  -2   7   7       21.60       21.41      0.37 o
  -1   7   7        0.43        0.44      0.16 o
   0   7   7       20.93       22.51      0.47 o
   1   7   7      242.47      252.53      3.39 o
   2   7   7       45.30       44.54      1.62 o
   3   7   7       61.96       63.33      1.35 o
   4   7   7        4.91        5.43      0.25 o
   5   7   7       52.19       53.12      0.95 o
   6   7   7        0.23        0.11      0.19 o
   7   7   7       49.48       47.07      1.80 o
   8   7   7       52.97       53.67      1.49 o
   9   7   7       10.28       10.04      0.94 o
  -7   8   7       55.93       58.61      1.64 o
  -6   8   7        0.00        0.06      0.25 o
  -5   8   7       51.20       46.15      1.26 o
  -4   8   7       41.97       41.64      1.58 o
  -3   8   7        1.05        1.11      0.13 o
  -2   8   7        0.52        0.09      0.12 o
  -1   8   7      240.92      243.48      5.99 o
   1   8   7        1.47        1.51      0.16 o
   2   8   7      110.04      110.99      1.76 o
   3   8   7      545.82      551.53      7.30 o
   4   8   7       17.08       18.86      0.84 o
   5   8   7        4.88        4.67      0.29 o
   6   8   7        6.97        5.83      0.38 o
   7   8   7        0.40        0.31      0.28 o
   8   8   7       14.37       15.11      1.17 o
  -6   9   7        3.53        3.15      0.45 o
  -5   9   7       14.13       15.00      0.75 o
  -4   9   7        7.31        7.48      0.61 o
  -3   9   7        0.54        0.79      0.19 o
  -2   9   7        0.46        0.18      0.45 o
   0   9   7        0.46        0.55      0.47 o
   1   9   7       19.71       20.54      0.71 o
   2   9   7       26.75       26.08      0.70 o
   3   9   7       13.62       14.11      0.96 o
   4   9   7        4.20        4.15      1.13 o
   5   9   7        2.25        2.00      0.51 o
   6   9   7        0.48        0.25      0.41 o
   7   9   7        2.02        1.32      0.28 o
   8   9   7        1.03        0.94      0.41 o
  -4  10   7       71.65       73.30      1.61 o
  -3  10   7       20.50       21.14      0.64 o
   1  10   7       11.26       12.04      0.61 o
   2  10   7        2.50        2.11      0.37 o
   3  10   7       44.19       41.55      1.51 o
   4  10   7        3.12        3.54      0.55 o
   5  10   7        1.58        0.63      0.43 o
   6  10   7       29.44       30.94      1.59 o
   1  11   7        0.18        0.53      0.25 o
   2  11   7        0.07        0.25      0.29 o
   3  11   7       25.14       26.85      1.19 o
   4  11   7        0.00       -0.04      0.33 o
   5  11   7       10.41        8.36      0.82 o
  -3 -10   8        1.47        1.64      0.51 o
  -2 -10   8       12.17       13.37      0.94 o
  -1 -10   8        0.00        0.02      0.33 o
   0 -10   8        2.84        2.21      0.47 o
   1 -10   8        0.07       -0.27      0.27 o
   2 -10   8        8.00        7.77      0.72 o
   3 -10   8        1.36        0.82      0.39 o
  -5  -9   8       15.01       14.62      1.39 o
  -4  -9   8       29.30       28.43      0.82 o
  -3  -9   8        1.29        1.08      0.45 o
  -2  -9   8       48.29       49.97      1.84 o
  -1  -9   8        0.26        0.27      0.31 o
   0  -9   8        2.62        3.21      0.49 o
   1  -9   8        3.26        3.50      0.49 o
   2  -9   8        3.32        4.25      0.51 o
   3  -9   8       14.11       12.90      0.82 o
   4  -9   8       36.59       38.54      1.51 o
   5  -9   8        0.31        0.52      0.33 o
  -6  -8   8        0.15        0.03      0.28 o
  -5  -8   8       30.67       30.03      1.01 o
  -4  -8   8       11.35       11.56      0.94 o
  -3  -8   8        0.91        0.89      0.20 o
  -2  -8   8       34.52       34.32      0.72 o
  -1  -8   8       23.85       21.74      1.02 o
   0  -8   8        3.72        3.98      0.31 o
   1  -8   8        2.01        1.54      0.24 o
   2  -8   8       44.60       42.06      1.09 o
   3  -8   8       22.76       24.10      0.88 o
   4  -8   8       17.11       16.15      0.88 o
   5  -8   8       68.66       68.56      1.75 o
   6  -8   8        4.75        6.27      0.99 o
  -7  -7   8        1.04        1.74      0.59 o
  -6  -7   8        0.82        1.22      0.37 o
  -5  -7   8       20.37       18.23      0.68 o
  -4  -7   8       19.67       18.54      0.68 o
  -3  -7   8       87.47       82.30      1.34 o
  -2  -7   8        0.01        0.03      0.15 o
  -1  -7   8      239.91      236.49      2.68 o
   0  -7   8      112.53      108.01      1.38 o
   1  -7   8       51.13       47.71      0.94 o
   2  -7   8        0.16        0.31      0.16 o
   3  -7   8       20.30       21.20      0.71 o
   4  -7   8        1.83        2.44      0.30 o
   5  -7   8        0.87        0.20      0.28 o
   6  -7   8        9.23        9.25      0.65 o
   7  -7   8       50.20       52.71      1.60 o
  -8  -6   8       24.79       24.24      3.01 o
  -7  -6   8        0.16        0.20      0.32 o
  -6  -6   8        0.24        0.86      0.45 o
  -5  -6   8       47.86       43.07      1.05 o
  -4  -6   8       73.63       69.44      1.11 o
  -3  -6   8       78.61       73.32      1.11 o
  -2  -6   8      605.53      577.26      5.94 o
  -1  -6   8     1018.04      987.52      9.81 o
   0  -6   8      197.74      195.52      2.73 o
   1  -6   8      154.12      142.81      1.64 o
   2  -6   8      223.55      192.36      2.31 o
   3  -6   8       55.94       47.38      1.32 o
   4  -6   8        0.60        0.18      0.13 o
   5  -6   8       74.88       80.99      1.22 o
   6  -6   8      264.96      271.81      3.71 o
   7  -6   8       17.08       17.29      0.56 o
   8  -6   8       12.68       14.21      0.51 o
  -9  -5   8       65.41       65.78      2.35 o
  -8  -5   8       19.75       20.98      2.29 o
  -7  -5   8        8.29        9.18      0.76 o
  -6  -5   8       24.61       29.52      2.04 o
  -5  -5   8       49.73       43.93      1.02 o
  -4  -5   8        0.00        0.25      0.14 o
  -3  -5   8       34.69       29.18      0.60 o
  -2  -5   8      597.53      590.65      6.53 o
  -1  -5   8       14.83       15.51      0.39 o
   0  -5   8        1.52        1.16      0.24 o
   1  -5   8        1.88        2.07      0.15 o
   2  -5   8       19.75       18.84      0.40 o
   3  -5   8        9.59        8.81      0.31 o
   4  -5   8       32.32       32.14      0.64 o
   5  -5   8        0.23        0.53      0.19 o
   6  -5   8      116.34      118.72      1.70 o
   7  -5   8        9.10        8.18      0.44 o
   8  -5   8        3.40        2.95      0.33 o
   9  -5   8      130.72      138.15      2.33 o
  -9  -4   8       23.79       25.92      1.21 o
  -8  -4   8       15.67       15.57      0.64 o
  -7  -4   8        1.91        2.02      0.29 o
  -6  -4   8       92.74       92.34      1.38 o
  -5  -4   8       18.76       15.14      0.40 o
  -4  -4   8      160.39      149.13      1.56 o
  -3  -4   8       57.73       50.78      0.78 o
  -2  -4   8       68.84       70.01      0.85 o
  -1  -4   8      108.87      103.42      1.12 o
   0  -4   8       17.03       18.27      0.51 o
   1  -4   8      155.51      159.34      1.46 o
   2  -4   8       12.84       11.81      0.30 o
   3  -4   8        1.50        2.55      0.18 o
   4  -4   8      119.06      107.56      1.46 o
   5  -4   8       94.17       92.73      1.35 o
   6  -4   8       20.18       19.87      0.54 o
   7  -4   8        3.53        3.48      0.29 o
   8  -4   8        7.64        7.83      0.62 o
   9  -4   8        4.20        3.83      0.39 o
  -9  -3   8       23.89       24.62      0.86 o
  -8  -3   8        8.66        8.64      0.53 o
  -7  -3   8       14.84       15.02      0.63 o
  -6  -3   8        0.28        0.27      0.15 o
  -5  -3   8        0.11        0.14      0.13 o
  -4  -3   8      113.56       99.91      1.03 o
  -3  -3   8        6.14        2.58      0.13 o
  -2  -3   8       11.20       13.73      0.24 o
  -1  -3   8       54.01       48.29      0.52 o
   0  -3   8       12.40        8.82      0.20 o
   1  -3   8       93.63       87.46      0.82 o
   2  -3   8      509.76      498.35      4.07 o
   3  -3   8        3.79        4.01      0.15 o
   4  -3   8       53.64       54.26      0.90 o
   5  -3   8        2.01        2.11      0.29 o
   6  -3   8       53.19       51.87      0.96 o
   7  -3   8        0.11        0.25      0.17 o
   8  -3   8        0.68        0.87      0.22 o
   9  -3   8       32.97       31.49      1.17 o
  10  -3   8        5.76        4.85      0.68 o
 -10  -2   8        1.63        2.11      0.59 o
  -9  -2   8        2.44        2.60      0.37 o
  -8  -2   8        2.38        2.32      0.35 o
  -7  -2   8        4.24        4.87      0.45 o
  -6  -2   8        2.85        3.44      0.26 o
  -5  -2   8        0.19        0.17      0.13 o
  -4  -2   8        6.27        4.65      0.17 o
  -3  -2   8       36.81       32.90      0.36 o
  -2  -2   8        3.47        2.81      0.10 o
  -1  -2   8        6.75        5.98      0.15 o
   0  -2   8       25.22       25.00      0.26 o
   1  -2   8        0.72       -0.09      0.05 o
   2  -2   8        3.31        2.04      0.11 o
   3  -2   8       74.74       76.57      0.72 o
   4  -2   8       13.93       11.03      0.22 o
   5  -2   8       96.39       83.80      1.36 o
   6  -2   8      218.08      224.83      2.56 o
   7  -2   8       10.12        8.77      0.37 o
   8  -2   8        3.89        4.34      0.46 o
   9  -2   8       19.49       19.79      0.92 o
  10  -2   8        9.65       11.16      0.60 o
 -10  -1   8       77.15       78.92      2.66 o
  -9  -1   8       14.67       14.68      1.04 o
  -8  -1   8        9.18        8.57      0.50 o
  -7  -1   8      178.87      175.17      2.57 o
  -6  -1   8        0.15        0.74      0.15 o
  -5  -1   8        3.82        3.40      0.17 o
  -4  -1   8        9.59        6.29      0.16 o
  -3  -1   8        6.45        6.52      0.16 o
  -2  -1   8        2.13        7.71      0.14 o
  -1  -1   8       11.45       10.54      0.15 o
   0  -1   8       31.61       34.02      0.31 o
   1  -1   8      226.18      241.40      1.60 o
   2  -1   8        1.69        5.77      0.11 o
   3  -1   8      273.59      286.00      1.91 o
   4  -1   8       59.41       50.48      0.48 o
   5  -1   8      126.79      127.62      1.14 o
   6  -1   8       82.85       91.32      1.00 o
   7  -1   8       18.46       18.24      0.45 o
   8  -1   8        4.87        5.10      0.48 o
   9  -1   8        0.01       -0.01      0.22 o
  10  -1   8        0.30        0.67      0.32 o
 -10   0   8        6.92        7.71      0.66 o
  -9   0   8       36.22       34.94      1.20 o
  -8   0   8        7.55        7.15      0.57 o
  -7   0   8        2.77        2.78      0.25 o
  -6   0   8       51.02       50.94      0.82 o
  -5   0   8        9.44        8.13      0.20 o
  -4   0   8       10.13        8.21      0.17 o
  -3   0   8        1.90        4.18      0.09 o
  -2   0   8      411.54      417.77      2.93 o
  -1   0   8      167.88      202.74      1.26 o
   0   0   8      241.57      202.42      1.44 o
   1   0   8      648.96      704.64      4.74 o
   2   0   8      283.79      273.76      1.97 o
   3   0   8       10.72        8.05      0.16 o
   4   0   8     1187.07     1152.30      6.53 o
   5   0   8      163.28      155.12      1.30 o
   6   0   8       79.28       81.49      0.92 o
   7   0   8       10.05       11.26      0.38 o
   8   0   8      137.53      139.30      1.86 o
   9   0   8        0.02       -0.31      0.18 o
  10   0   8        0.03        0.34      0.34 o
 -10   1   8       12.41       11.85      0.77 o
  -9   1   8       22.26       22.12      0.99 o
  -8   1   8       45.93       48.15      1.85 o
  -7   1   8       43.62       45.08      0.93 o
  -6   1   8       53.32       51.85      0.89 o
  -5   1   8        0.29        0.59      0.12 o
  -4   1   8      893.05      859.65      6.14 o
  -3   1   8        2.73        2.22      0.09 o
  -2   1   8       11.71       17.84      0.22 o
  -1   1   8        4.29        3.15      0.07 o
   0   1   8        5.09        8.99      0.12 o
   1   1   8       36.99       41.62      0.33 o
   2   1   8       54.22       68.49      0.52 o
   3   1   8      100.32      103.39      0.78 o
   4   1   8       12.51       11.92      0.19 o
   5   1   8      716.97      724.03      4.94 o
   6   1   8        0.03        0.29      0.14 o
   7   1   8       50.24       49.27      0.97 o
   8   1   8       11.13       13.04      0.57 o
   9   1   8       22.55       23.24      0.79 o
  10   1   8        0.31        0.01      0.27 o
  11   1   8       96.71       97.33      2.96 o
  -9   2   8       12.51       12.12      1.02 o
  -8   2   8       12.52       11.66      0.51 o
  -7   2   8      119.37      122.29      1.81 o
  -6   2   8        0.28        0.55      0.17 o
  -5   2   8       90.98       86.20      1.02 o
  -4   2   8     1647.06     1601.58     11.97 o
  -3   2   8      524.97      501.63      3.88 o
  -2   2   8       18.49       13.71      0.20 o
  -1   2   8      539.19      678.24      4.27 o
   0   2   8      845.43      995.56      6.54 o
   1   2   8      115.43      116.88      0.94 o
   2   2   8       39.99       34.04      0.32 o
   3   2   8     1028.14     1160.59      7.55 o
   4   2   8       65.01       75.76      0.64 o
   5   2   8       12.24       13.37      0.26 o
   6   2   8      124.14      123.12      1.44 o
   7   2   8       16.22       17.57      2.07 o
   8   2   8        0.08       -0.19      0.20 o
   9   2   8        0.00       -0.16      0.27 o
  10   2   8       21.90       21.90      0.79 o
  11   2   8        5.60        5.91      0.46 o
  -9   3   8        0.01       -0.12      0.26 o
  -8   3   8        2.57        2.34      0.29 o
  -7   3   8        9.50        7.67      0.39 o
  -6   3   8        2.72        2.46      0.24 o
  -5   3   8      200.61      194.27      2.07 o
  -4   3   8       36.27       34.50      0.48 o
  -3   3   8        1.47        2.13      0.12 o
  -2   3   8       14.02        9.62      0.15 o
  -1   3   8       12.68        4.54      0.10 o
   0   3   8       10.04        8.69      0.16 o
   1   3   8        0.41        0.30      0.03 o
   2   3   8        0.01        0.25      0.05 o
   3   3   8       52.93       60.53      0.67 o
   4   3   8        8.85        6.64      0.19 o
   5   3   8        1.90        2.42      0.25 o
   6   3   8       26.10       28.25      0.53 o
   7   3   8       69.35       69.87      1.25 o
   8   3   8       10.38        9.81      0.44 o
   9   3   8        2.52        2.01      0.32 o
  10   3   8       39.78       40.32      1.11 o
  -9   4   8       18.55       18.76      0.79 o
  -8   4   8       10.80        9.37      0.49 o
  -7   4   8       88.34       91.63      1.44 o
  -6   4   8       64.27       63.11      1.07 o
  -5   4   8        0.12       -0.06      0.12 o
  -4   4   8       42.92       42.52      0.58 o
  -3   4   8      510.72      513.36      3.94 o
  -2   4   8       91.64      102.17      0.89 o
  -1   4   8       69.42       73.81      0.59 o
   0   4   8      270.07      269.89      1.83 o
   1   4   8       15.92       15.91      0.24 o
   2   4   8       41.01       42.26      0.44 o
   3   4   8       34.40       29.44      0.46 o
   4   4   8        1.23        1.13      0.12 o
   5   4   8        0.61        0.20      0.15 o
   6   4   8       34.18       33.93      0.64 o
   7   4   8       52.45       50.91      1.29 o
   8   4   8        5.85        5.64      0.31 o
   9   4   8        0.06        0.11      0.32 o
  10   4   8       55.54       57.72      2.09 o
  -9   5   8       19.10       18.59      0.59 o
  -8   5   8       11.34       12.10      0.47 o
  -7   5   8       19.13       19.16      0.57 o
  -6   5   8       39.14       39.01      0.82 o
  -5   5   8       32.74       32.64      0.90 o
  -4   5   8        0.00       -0.05      0.12 o
  -3   5   8        0.01        0.11      0.11 o
  -2   5   8       76.80       75.39      0.90 o
  -1   5   8      261.39      260.85      2.80 o
   0   5   8       19.34       18.97      0.27 o
   1   5   8       23.19       24.93      0.40 o
   2   5   8       50.88       58.77      0.67 o
   3   5   8        2.89        3.52      0.18 o
   4   5   8        0.15       -0.06      0.14 o
   5   5   8       22.05       23.29      0.63 o
   6   5   8       18.91       17.27      0.53 o
   7   5   8        4.97        3.72      0.37 o
   8   5   8       15.05       14.63      0.71 o
   9   5   8        2.26        1.87      0.97 o
  10   5   8       11.37       10.67      1.11 o
  -8   6   8        2.82        2.89      1.20 o
  -7   6   8        1.07        0.75      0.45 o
  -6   6   8        2.40        2.46      0.31 o
  -5   6   8        7.29        7.67      0.36 o
  -4   6   8        8.63        7.13      0.32 o
  -3   6   8       39.88       39.54      0.65 o
  -2   6   8        4.84        4.97      0.18 o
  -1   6   8        0.87        1.07      0.11 o
   0   6   8       13.72       12.92      0.33 o
   1   6   8        5.61        6.72      0.28 o
   2   6   8       71.82       74.67      1.77 o
   3   6   8       43.67       43.83      0.67 o
   4   6   8        5.25        5.24      0.29 o
   5   6   8       28.10       28.83      0.70 o
   6   6   8        0.04        0.10      0.21 o
   7   6   8        1.91        1.78      0.39 o
   8   6   8       40.07       38.19      1.66 o
   9   6   8       32.14       30.59      1.09 o
  10   6   8        2.03        1.97      0.46 o
  -7   7   8        0.84        0.60      0.34 o
  -6   7   8       30.09       26.71      0.99 o
  -5   7   8       33.69       32.19      0.99 o
  -4   7   8        2.17        1.97      0.20 o
  -3   7   8       14.47       13.61      0.49 o
  -2   7   8        3.38        4.16      0.18 o
  -1   7   8       31.25       34.24      0.56 o
   0   7   8        4.35        4.73      0.25 o
   1   7   8       50.53       52.94      0.91 o
   2   7   8        2.15        2.10      0.22 o
   3   7   8        1.68        1.50      0.23 o
   4   7   8       21.46       21.47      0.68 o
   5   7   8       28.41       28.72      0.65 o
   6   7   8        1.69        1.78      0.26 o
   7   7   8       59.89       58.13      1.60 o
   8   7   8        3.19        2.25      0.42 o
   9   7   8       20.53       20.34      1.27 o
  -7   8   8        5.22        4.96      0.66 o
  -6   8   8        2.03        2.48      0.57 o
  -5   8   8       83.84       80.01      1.82 o
  -4   8   8        9.43       10.22      0.36 o
  -3   8   8        0.40        0.40      0.12 o
  -2   8   8       65.28       66.05      1.12 o
  -1   8   8       74.79       76.10      1.21 o
   0   8   8        0.23        0.35      0.14 o
   1   8   8      419.40      443.69      6.76 o
   2   8   8      816.78      807.32     12.16 o
   3   8   8       72.22       72.34      1.35 o
   4   8   8        8.55        9.24      1.08 o
   5   8   8      145.95      151.68      3.36 o
   6   8   8       23.72       24.21      0.78 o
   7   8   8        0.52        0.82      0.30 o
   8   8   8        1.33        1.56      0.36 o
  -6   9   8       62.13       67.12      3.10 o
  -5   9   8        1.47        1.22      0.30 o
  -4   9   8        1.87        1.86      0.42 o
  -3   9   8        0.41        0.36      0.25 o
  -2   9   8        9.62        9.10      0.60 o
   0   9   8        1.47        1.76      0.29 o
   1   9   8        4.98        5.35      0.29 o
   2   9   8       37.14       38.41      0.92 o
   3   9   8        6.53        6.20      0.41 o
   4   9   8        3.25        3.47      0.36 o
   5   9   8       24.06       20.34      1.19 o
   6   9   8        0.19        0.06      0.39 o
   7   9   8        0.07        0.22      0.22 o
  -4  10   8        8.77        8.34      0.49 o
  -3  10   8        7.44        7.86      0.49 o
   0  10   8        1.27        1.57      0.25 o
   1  10   8       34.40       34.64      1.10 o
   2  10   8       78.41       76.43      2.13 o
   3  10   8       41.44       40.83      1.51 o
   4  10   8        2.58        3.35      0.57 o
   5  10   8        0.15       -0.04      0.37 o
   6  10   8       32.58       33.31      1.66 o
   1  11   8        1.73        1.15      0.31 o
   2  11   8        0.53        0.49      0.31 o
   3  11   8        5.70        5.38      0.59 o
   4  11   8        3.72        5.17      0.63 o
   5  11   8        7.19        6.99      0.78 o
  -3 -10   9        0.73        0.65      0.43 o
  -2 -10   9       20.19       19.61      1.19 o
  -1 -10   9        2.17        2.17      0.51 o
   0 -10   9       12.88       13.07      0.92 o
   1 -10   9       15.20       16.62      1.00 o
   2 -10   9        1.85        1.21      0.43 o
  -5  -9   9        4.96        5.26      0.46 o
  -4  -9   9        0.91        1.04      0.28 o
  -3  -9   9        4.41        4.25      0.65 o
  -2  -9   9        9.08        9.02      0.80 o
  -1  -9   9        0.92        0.55      0.37 o
   0  -9   9        2.06        1.29      0.41 o
   1  -9   9        7.10        7.42      0.67 o
   2  -9   9        0.07        0.00      0.29 o
   3  -9   9        1.86        2.09      0.45 o
   4  -9   9        9.49        7.83      0.72 o
   5  -9   9       20.75       22.61      1.47 o
  -6  -8   9        0.31       -0.02      0.39 o
  -5  -8   9        2.93        2.76      0.41 o
  -4  -8   9        2.72        3.71      0.47 o
  -3  -8   9        0.03        0.02      0.19 o
  -2  -8   9        2.61        2.86      0.31 o
  -1  -8   9        0.53        0.51      0.14 o
   0  -8   9        8.52        8.47      0.46 o
   1  -8   9       12.25       11.22      0.51 o
   2  -8   9        0.68        0.82      0.35 o
   3  -8   9       12.26       12.88      0.82 o
   4  -8   9        0.10        0.06      0.26 o
   5  -8   9        9.23        7.39      1.55 o
   6  -8   9       46.09       49.70      1.54 o
  -7  -7   9       28.60       30.47      1.64 o
  -6  -7   9       31.91       33.98      1.64 o
  -5  -7   9        0.00       -0.02      0.22 o
  -4  -7   9        0.05        0.04      0.18 o
  -3  -7   9        6.53        6.98      0.37 o
  -2  -7   9       20.64       19.51      0.55 o
  -1  -7   9        0.86        0.82      0.17 o
   0  -7   9       16.72       14.94      0.42 o
   1  -7   9        0.54        0.12      0.18 o
   2  -7   9        0.18        0.45      0.12 o
   3  -7   9       12.18       12.80      0.51 o
   4  -7   9        2.50        2.51      0.53 o
   5  -7   9       79.95       80.37      1.93 o
   6  -7   9       34.54       33.91      1.21 o
   7  -7   9       49.24       50.83      1.59 o
  -8  -6   9       13.16       15.16      2.46 o
  -7  -6   9       30.01       29.91      1.12 o
  -6  -6   9        0.03        0.59      0.41 o
  -5  -6   9        0.23        0.24      0.21 o
  -4  -6   9       14.46       13.86      0.51 o
  -3  -6   9        6.16        4.96      0.29 o
  -2  -6   9       64.84       62.38      1.07 o
  -1  -6   9       17.02       17.52      0.47 o
   0  -6   9       29.35       26.28      0.54 o
   1  -6   9       75.87       65.06      1.39 o
   2  -6   9       15.58       14.18      0.40 o
   3  -6   9        8.81        8.45      0.33 o
   4  -6   9       15.65       18.22      0.47 o
   5  -6   9       97.60      103.83      1.59 o
   6  -6   9        0.09        0.25      0.31 o
   7  -6   9        0.58        0.61      0.21 o
   8  -6   9      125.30      135.22      2.18 o
  -8  -5   9        6.65        5.83      0.80 o
  -7  -5   9       82.80       88.28      2.07 o
  -6  -5   9       29.78       28.98      1.02 o
  -5  -5   9       39.07       34.68      0.78 o
  -4  -5   9      125.03      111.91      1.68 o
  -3  -5   9       49.34       44.65      0.80 o
  -2  -5   9       12.38       13.20      0.36 o
  -1  -5   9       95.63       99.07      1.52 o
   0  -5   9      486.75      481.45      6.26 o
   1  -5   9        3.67        3.73      0.30 o
   2  -5   9       69.01       61.85      0.93 o
   3  -5   9        8.30        7.59      0.30 o
   4  -5   9        0.01        0.19      0.13 o
   5  -5   9       40.20       43.45      0.86 o
   6  -5   9        0.71        0.91      0.21 o
   7  -5   9       38.02       39.60      0.96 o
   8  -5   9       97.00       98.99      1.81 o
   9  -5   9      120.79      122.32      2.15 o
  -9  -4   9        8.48        8.83      0.84 o
  -8  -4   9        0.04        0.05      0.39 o
  -7  -4   9        7.85        8.18      0.43 o
  -6  -4   9       71.26       71.22      1.16 o
  -5  -4   9        0.36        0.49      0.15 o
  -4  -4   9      119.58      100.18      1.15 o
  -3  -4   9      290.29      252.92      2.50 o
  -2  -4   9       30.90       32.89      0.55 o
  -1  -4   9      113.88      112.97      1.15 o
   0  -4   9     1985.39     1981.86     15.62 o
   1  -4   9        7.92       10.53      0.26 o
   2  -4   9        1.25        1.89      0.13 o
   3  -4   9       13.80        6.45      0.27 o
   4  -4   9       85.71       68.43      1.06 o
   5  -4   9       45.85       42.88      0.82 o
   6  -4   9        0.11        0.14      0.16 o
   7  -4   9       54.06       54.06      1.04 o
   8  -4   9        0.46        0.54      0.24 o
   9  -4   9        0.00        0.50      0.29 o
  -9  -3   9        5.57        5.87      1.05 o
  -8  -3   9       13.95       15.92      0.69 o
  -7  -3   9        0.13        0.28      0.25 o
  -6  -3   9       20.89       19.30      1.09 o
  -5  -3   9        0.26        0.35      0.15 o
  -4  -3   9       94.56       86.07      1.11 o
  -3  -3   9        8.13        9.32      0.22 o
  -2  -3   9       96.75       98.51      0.99 o
  -1  -3   9        0.07        0.20      0.11 o
   0  -3   9        0.87        1.90      0.17 o
   1  -3   9      241.65      229.96      2.00 o
   2  -3   9       37.70       30.37      0.42 o
   3  -3   9       34.15       25.35      0.40 o
   4  -3   9       23.88       17.80      0.40 o
   5  -3   9        1.19        0.97      0.17 o
   6  -3   9        1.46        1.65      0.22 o
   7  -3   9      150.14      149.03      2.08 o
   8  -3   9        1.18        1.51      0.25 o
   9  -3   9        8.36        8.52      0.66 o
  10  -3   9        0.15        0.18      0.67 o
  -9  -2   9        0.78        0.54      0.33 o
  -8  -2   9       12.86       11.79      0.59 o
  -7  -2   9       44.39       45.91      1.17 o
  -6  -2   9       28.04       29.63      0.75 o
  -5  -2   9       52.89       52.28      0.93 o
  -4  -2   9      120.15      114.04      1.34 o
  -3  -2   9       10.12        5.05      0.16 o
  -2  -2   9      130.83      114.72      0.85 o
  -1  -2   9       84.13       79.72      0.66 o
   0  -2   9       55.71       61.78      0.63 o
   1  -2   9        2.69        2.29      0.08 o
   2  -2   9        9.34        7.73      0.17 o
   3  -2   9        2.15        0.89      0.08 o
   4  -2   9        3.48        5.84      0.17 o
   5  -2   9       10.05        8.54      0.34 o
   6  -2   9       12.84       12.46      0.44 o
   7  -2   9        5.85        5.70      0.36 o
   8  -2   9        6.10        5.70      0.52 o
   9  -2   9        0.46        0.16      0.24 o
  10  -2   9        9.54       11.06      0.61 o
  -9  -1   9       14.80       14.68      1.06 o
  -8  -1   9       21.33       21.77      0.74 o
  -7  -1   9       43.57       38.80      0.89 o
  -6  -1   9        0.54        1.05      0.17 o
  -5  -1   9       42.52       42.00      0.60 o
  -4  -1   9        2.92        4.29      0.14 o
  -3  -1   9       34.43       40.02      0.37 o
  -2  -1   9      183.63      183.06      1.21 o
  -1  -1   9      682.17      689.50      4.34 o
   0  -1   9       28.63       28.90      0.31 o
   1  -1   9       74.83       82.15      0.65 o
   2  -1   9       15.05       17.18      0.21 o
   3  -1   9      118.73      126.68      0.89 o
   4  -1   9      106.39       93.05      0.78 o
   5  -1   9       11.15        9.86      0.29 o
   6  -1   9       47.25       44.46      0.71 o
   7  -1   9       30.37       31.99      0.79 o
   8  -1   9       21.29       21.99      0.97 o
   9  -1   9        2.25        2.72      0.40 o
  10  -1   9       16.90       15.62      0.69 o
 -10   0   9       16.48       19.22      0.96 o
  -9   0   9       38.97       39.50      1.30 o
  -8   0   9        2.90        2.89      0.42 o
  -7   0   9        5.21        7.17      0.35 o
  -6   0   9        0.46        0.57      0.17 o
  -5   0   9       75.68       73.99      0.78 o
  -4   0   9      249.54      261.22      1.82 o
  -3   0   9       14.37       14.20      0.20 o
  -2   0   9       10.87       11.89      0.23 o
  -1   0   9        6.59        6.03      0.13 o
   0   0   9      359.73      367.33      2.40 o
   1   0   9       14.06       15.43      0.19 o
   2   0   9      145.25      145.97      0.94 o
   3   0   9      257.16      253.83      1.83 o
   4   0   9      185.08      180.98      1.23 o
   5   0   9      670.59      663.03      5.12 o
   6   0   9        9.43       10.24      0.32 o
   7   0   9      167.37      166.30      2.11 o
   8   0   9       46.39       48.24      0.88 o
   9   0   9        1.01        1.54      0.22 o
  10   0   9        1.15        1.55      0.51 o
  -9   1   9        7.23        8.80      2.56 o
  -8   1   9        0.62        0.86      0.34 o
  -7   1   9       12.18       12.10      0.93 o
  -6   1   9       16.32       16.92      0.46 o
  -5   1   9      299.56      273.02      2.21 o
  -4   1   9      154.07      156.62      1.17 o
  -3   1   9       72.83       65.32      0.59 o
  -2   1   9       22.37       29.50      0.34 o
  -1   1   9      471.85      529.32      3.10 o
   0   1   9      186.23      185.70      1.24 o
   1   1   9      284.75      309.67      1.90 o
   2   1   9        1.05        1.44      0.09 o
   3   1   9      200.18      220.50      1.41 o
   4   1   9      196.65      211.09      1.48 o
   5   1   9      355.16      361.59      2.80 o
   6   1   9       80.00       80.77      1.32 o
   7   1   9       36.40       35.63      1.22 o
   8   1   9       51.52       51.28      1.35 o
   9   1   9        5.04        4.59      0.41 o
  10   1   9        0.16        0.12      0.41 o
  -9   2   9        0.91        1.51      0.53 o
  -8   2   9       35.58       35.12      0.96 o
  -7   2   9        7.75        7.58      0.41 o
  -6   2   9       74.28       75.00      1.24 o
  -5   2   9      327.30      306.43      2.88 o
  -4   2   9      466.87      449.18      3.56 o
  -3   2   9       30.06       29.65      0.37 o
  -2   2   9       99.33      123.29      0.96 o
  -1   2   9     1114.11     1195.10      7.32 o
   0   2   9      227.11      233.86      1.77 o
   1   2   9      272.02      287.72      2.16 o
   2   2   9     2209.32     2353.12     15.09 o
   3   2   9      419.37      441.85      2.80 o
   4   2   9        4.45        5.74      0.16 o
   5   2   9     1025.34     1052.12      8.03 o
   6   2   9     1298.85     1297.84     12.38 o
   7   2   9       14.48       14.26      0.57 o
   8   2   9       24.56       24.65      0.79 o
   9   2   9       26.10       26.26      0.85 o
  10   2   9        0.17       -0.26      0.28 o
  -9   3   9        0.88        0.70      0.30 o
  -8   3   9       14.34       15.29      0.64 o
  -7   3   9        1.24        1.34      0.31 o
  -6   3   9       63.55       63.45      1.10 o
  -5   3   9      273.46      265.88      2.72 o
  -4   3   9       59.41       55.49      0.73 o
  -3   3   9       28.49       26.40      0.39 o
  -2   3   9      599.08      629.08      4.51 o
  -1   3   9        8.56       13.13      0.17 o
   0   3   9        0.28        0.16      0.07 o
   1   3   9      162.08      177.76      1.31 o
   2   3   9      270.34      265.68      2.61 o
   3   3   9       11.84       12.27      0.26 o
   4   3   9       35.37       29.90      0.38 o
   5   3   9       60.66       61.37      0.77 o
   6   3   9      494.50      481.04      4.74 o
   7   3   9       29.07       29.96      0.70 o
   8   3   9        0.20       -0.27      0.17 o
   9   3   9       52.40       56.25      2.00 o
  10   3   9       24.41       26.81      0.86 o
  -9   4   9       12.46       12.62      0.60 o
  -8   4   9        1.21        1.46      0.34 o
  -7   4   9        1.22        0.99      0.30 o
  -6   4   9       11.47       12.66      0.44 o
  -5   4   9        0.24       -0.01      0.17 o
  -4   4   9      299.68      296.72      2.92 o
  -3   4   9      119.59      116.59      1.06 o
  -2   4   9        0.14        0.35      0.07 o
  -1   4   9        3.70        9.22      0.21 o
   0   4   9       99.50      123.35      1.11 o
   1   4   9        0.08        0.07      0.04 o
   2   4   9       25.09       25.10      0.33 o
   3   4   9      149.96      168.48      1.60 o
   4   4   9        0.33        0.18      0.10 o
   5   4   9      110.63      119.06      1.86 o
   6   4   9      163.96      161.53      2.09 o
   7   4   9        7.22        7.13      0.51 o
   8   4   9        4.93        4.80      0.46 o
   9   4   9        3.81        3.61      0.47 o
  10   4   9        2.52        2.31      0.61 o
  -8   5   9        0.78        0.73      0.21 o
  -7   5   9        7.20        7.33      0.63 o
  -6   5   9        1.01        0.69      0.16 o
  -5   5   9        1.35        1.30      0.17 o
  -4   5   9      211.72      203.51      2.39 o
  -3   5   9      134.10      142.85      1.46 o
  -2   5   9        0.01        0.19      0.09 o
  -1   5   9        3.67        3.73      0.25 o
   0   5   9      130.58      148.39      1.69 o
   1   5   9      103.86      117.59      1.17 o
   2   5   9      228.81      228.79      2.19 o
   3   5   9       42.10       44.82      0.67 o
   4   5   9        0.73        1.35      0.16 o
   5   5   9        1.19        0.88      0.19 o
   6   5   9        7.98        7.97      0.41 o
   7   5   9       43.40       43.31      1.06 o
   8   5   9       39.18       38.09      1.88 o
   9   5   9        3.14        2.94      0.45 o
  10   5   9        0.00       -0.48      0.57 o
  -8   6   9        1.81        2.07      0.46 o
  -7   6   9        1.96        1.82      0.40 o
  -6   6   9        2.29        2.52      0.40 o
  -5   6   9        4.46        4.20      0.32 o
  -4   6   9       26.72       24.64      0.58 o
  -3   6   9        8.18        8.52      0.30 o
  -2   6   9        9.28        9.02      0.25 o
  -1   6   9        3.65        4.46      0.16 o
   0   6   9        1.78        2.36      0.18 o
   1   6   9       45.42       49.15      0.82 o
   2   6   9        1.16        1.50      0.56 o
   3   6   9       60.47       64.69      0.87 o
   4   6   9       12.56       12.23      0.41 o
   5   6   9       16.22       13.54      0.54 o
   6   6   9        5.83        6.33      0.54 o
   7   6   9        0.45        0.00      0.24 o
   8   6   9        3.72        5.05      0.67 o
   9   6   9       11.77       13.73      0.76 o
  -7   7   9        0.26        0.18      0.30 o
  -6   7   9       44.88       44.13      1.52 o
  -5   7   9        0.08        0.05      0.21 o
  -4   7   9        1.55        1.07      0.20 o
  -3   7   9       13.56       13.87      0.39 o
  -2   7   9       39.31       40.11      0.56 o
  -1   7   9        1.99        2.11      0.25 o
   0   7   9        3.91        4.38      0.36 o
   1   7   9        0.53        0.33      0.13 o
   2   7   9        6.30        6.42      0.55 o
   3   7   9        1.65        1.60      0.27 o
   4   7   9        6.43        7.48      0.50 o
   5   7   9        1.90        1.97      0.22 o
   6   7   9        3.55        2.37      0.28 o
   7   7   9       18.36       18.78      0.69 o
   8   7   9        0.43        0.16      0.30 o
   9   7   9        2.32        1.78      0.55 o
  -6   8   9        0.06        0.52      0.29 o
  -5   8   9        6.01        6.58      0.93 o
  -4   8   9        2.83        2.83      0.28 o
  -3   8   9       12.55       12.98      0.36 o
  -2   8   9        0.72        0.74      0.12 o
  -1   8   9        1.38        1.37      0.12 o
   0   8   9        2.25        2.51      0.27 o
   1   8   9      165.08      175.58      2.87 o
   2   8   9       48.22       44.59      1.03 o
   3   8   9       30.51       28.41      0.84 o
   4   8   9       34.18       34.18      1.00 o
   5   8   9        0.63        0.62      0.19 o
   6   8   9       18.52       18.81      0.83 o
   7   8   9       17.73       18.86      0.78 o
   8   8   9        0.88        0.72      0.33 o
  -5   9   9        0.05       -0.03      0.47 o
  -4   9   9       12.17       10.99      0.55 o
  -3   9   9        1.61        1.33      0.35 o
  -2   9   9       14.15       14.54      0.38 o
  -1   9   9        0.04       -0.04      0.18 o
   0   9   9        3.69        3.76      0.31 o
   1   9   9       24.53       25.84      0.64 o
   2   9   9       98.84       99.29      2.34 o
   3   9   9       43.27       40.56      1.05 o
   4   9   9        5.08        6.20      0.63 o
   5   9   9       46.80       43.78      1.78 o
   6   9   9        0.12       -0.12      0.41 o
   7   9   9        0.96        0.76      0.44 o
  -4  10   9       29.43       28.68      1.24 o
  -3  10   9        7.07        7.07      0.38 o
   0  10   9      201.34      211.03      4.50 o
   1  10   9       35.96       35.76      1.17 o
   2  10   9        1.08        0.90      0.39 o
   3  10   9      313.39      308.95      6.91 o
   4  10   9       87.66       87.43      2.64 o
   5  10   9        0.00        0.16      0.43 o
   6  10   9        0.17        0.00      0.45 o
   1  11   9        5.20        6.83      0.53 o
   2  11   9        0.00        0.39      0.33 o
   3  11   9        7.88        7.18      0.67 o
   4  11   9        0.28        0.43      0.37 o
  -2 -10  10       32.37       34.35      1.62 o
  -1 -10  10        3.03        3.48      0.61 o
   0 -10  10       23.40       24.45      1.27 o
   1 -10  10       18.60       19.65      1.12 o
  -4  -9  10        0.25        0.77      0.26 o
  -3  -9  10        1.70        1.25      0.24 o
  -2  -9  10        6.09        4.80      0.67 o
  -1  -9  10        2.59        3.23      0.55 o
   0  -9  10       18.21       18.22      1.04 o
   1  -9  10       23.59       22.80      1.17 o
   2  -9  10        5.76        7.65      0.72 o
   3  -9  10       11.32       10.47      0.82 o
   4  -9  10        8.47        8.67      0.78 o
  -6  -8  10       22.20       20.47      1.25 o
  -5  -8  10       27.72       30.09      1.06 o
  -4  -8  10        1.47        1.71      0.35 o
  -3  -8  10       15.14       14.08      0.65 o
  -2  -8  10        7.68        6.83      0.82 o
  -1  -8  10       12.53       12.82      0.47 o
   0  -8  10       10.22       10.48      0.85 o
   1  -8  10        2.40        2.85      0.41 o
   2  -8  10       17.61       18.30      1.00 o
   3  -8  10        7.36        7.42      0.70 o
   4  -8  10        2.63        2.36      0.67 o
   5  -8  10        0.88        0.60      0.32 o
   6  -8  10        8.87        9.85      1.04 o
  -7  -7  10       17.66       16.50      1.23 o
  -6  -7  10        3.42        5.42      0.76 o
  -5  -7  10        9.30       10.07      0.64 o
  -4  -7  10       26.20       24.50      0.71 o
  -3  -7  10       30.17       29.76      0.74 o
  -2  -7  10       36.33       36.69      1.29 o
  -1  -7  10        2.51        1.94      0.21 o
   0  -7  10        5.92        6.12      0.34 o
   1  -7  10        5.12        5.49      0.28 o
   2  -7  10       14.43       14.80      0.44 o
   3  -7  10        0.00        0.06      0.12 o
   4  -7  10       72.35       71.63      1.75 o
   5  -7  10       16.43       16.28      0.81 o
   6  -7  10        3.65        2.96      0.54 o
   7  -7  10       38.33       37.41      1.39 o
  -8  -6  10        0.90        0.78      0.40 o
  -7  -6  10       20.43       21.43      0.96 o
  -6  -6  10        0.12        0.08      0.43 o
  -5  -6  10       35.83       35.16      1.14 o
  -4  -6  10       11.99       11.38      0.81 o
  -3  -6  10        0.03        0.18      0.16 o
  -2  -6  10        0.10        0.11      0.17 o
  -1  -6  10      127.42      126.29      1.62 o
   0  -6  10       33.54       37.09      0.68 o
   1  -6  10        7.95        6.74      0.30 o
   2  -6  10       34.20       30.32      0.63 o
   3  -6  10        0.01        0.16      0.13 o
   4  -6  10       34.67       35.13      0.77 o
   5  -6  10       93.93       97.46      1.46 o
   6  -6  10        0.55        0.31      0.28 o
   7  -6  10       13.14       12.23      0.52 o
   8  -6  10       40.17       43.75      1.04 o
  -8  -5  10       16.91       17.66      1.64 o
  -7  -5  10       10.16        9.94      0.69 o
  -6  -5  10        0.56        0.78      0.50 o
  -5  -5  10        0.27       -0.09      0.24 o
  -4  -5  10      127.36      113.24      1.72 o
  -3  -5  10       57.23       54.21      0.91 o
  -2  -5  10       56.86       53.22      0.88 o
  -1  -5  10      276.23      267.79      2.73 o
   0  -5  10        0.00        0.13      0.15 o
   1  -5  10      205.80      182.89      2.05 o
   2  -5  10       45.00       39.86      0.73 o
   3  -5  10      101.57       98.49      1.39 o
   4  -5  10       12.40        8.84      0.36 o
   5  -5  10       54.35       55.82      1.00 o
   6  -5  10        0.84        1.21      0.22 o
   7  -5  10       80.61       81.61      1.55 o
   8  -5  10       58.25       61.12      1.33 o
  -9  -4  10        5.55        6.38      0.76 o
  -8  -4  10        3.57        4.09      0.39 o
  -7  -4  10       15.84       16.45      0.65 o
  -6  -4  10        4.44        5.17      0.33 o
  -5  -4  10        8.98        6.89      0.47 o
  -4  -4  10      124.61      104.20      1.20 o
  -3  -4  10       70.43       61.96      0.99 o
  -2  -4  10      279.95      256.52      2.62 o
  -1  -4  10     1438.28     1378.14     13.05 o
   0  -4  10      987.85      963.75      8.63 o
   1  -4  10       64.13       55.12      0.74 o
   2  -4  10      375.47      298.01      2.87 o
   3  -4  10      153.08      107.68      1.47 o
   4  -4  10       26.84       22.26      0.54 o
   5  -4  10       15.06       18.25      0.68 o
   6  -4  10      413.47      423.73      4.89 o
   7  -4  10        2.52        2.40      0.27 o
   8  -4  10        0.15        0.09      0.24 o
   9  -4  10       37.83       41.61      1.35 o
  -9  -3  10      131.87      138.09      2.60 o
  -8  -3  10       62.73       63.41      1.48 o
  -7  -3  10        0.48        0.50      0.27 o
  -6  -3  10       91.88       98.31      2.58 o
  -5  -3  10       66.67       52.43      0.86 o
  -4  -3  10        1.17        1.37      0.17 o
  -3  -3  10        0.23        0.46      0.10 o
  -2  -3  10      462.48      418.73      3.12 o
  -1  -3  10      471.65      453.48      3.17 o
   0  -3  10       34.08       37.10      0.41 o
   1  -3  10        0.74        0.84      0.11 o
   2  -3  10       59.71       56.36      0.66 o
   3  -3  10        0.96        1.71      0.14 o
   4  -3  10       45.97       44.94      0.72 o
   5  -3  10       11.92       10.31      0.47 o
   6  -3  10       99.57      108.30      1.60 o
   7  -3  10       92.29       92.03      1.49 o
   8  -3  10        3.55        3.96      0.39 o
   9  -3  10       94.75       96.67      2.33 o
  -9  -2  10       79.19       80.46      2.05 o
  -8  -2  10        6.40        6.47      0.97 o
  -7  -2  10        1.66        2.08      0.47 o
  -6  -2  10       19.51       19.02      0.75 o
  -5  -2  10       81.83       74.59      1.21 o
  -4  -2  10       82.39       65.82      1.07 o
  -3  -2  10        0.85        0.90      0.11 o
  -2  -2  10        7.10       15.49      0.24 o
  -1  -2  10        5.00        2.58      0.10 o
   0  -2  10      615.13      561.02      3.79 o
   1  -2  10      378.03      373.63      2.89 o
   2  -2  10       30.00       28.51      0.34 o
   3  -2  10        1.17        2.78      0.13 o
   4  -2  10       42.90       42.26      0.51 o
   5  -2  10        5.03        6.19      0.21 o
   6  -2  10        6.02        5.37      0.31 o
   7  -2  10       37.41       34.61      0.79 o
   8  -2  10        4.73        4.69      0.40 o
   9  -2  10        0.20        0.05      0.40 o
  10  -2  10       27.38       28.24      1.23 o
  -9  -1  10       13.12       11.86      0.98 o
  -8  -1  10       30.68       31.17      0.90 o
  -7  -1  10        6.63        7.18      0.41 o
  -6  -1  10        1.79        2.24      0.40 o
  -5  -1  10       53.66       57.69      0.90 o
  -4  -1  10      187.65      173.26      1.74 o
  -3  -1  10        0.86        0.08      0.06 o
  -2  -1  10       38.52       20.26      0.23 o
  -1  -1  10       50.48       49.97      0.40 o
   0  -1  10      293.61      265.87      1.74 o
   1  -1  10      127.62      107.63      0.78 o
   2  -1  10      205.25      210.72      1.44 o
   3  -1  10       25.10       23.99      0.31 o
   4  -1  10       41.72       42.82      0.46 o
   5  -1  10       10.33        9.88      0.26 o
   6  -1  10      214.67      214.23      2.12 o
   7  -1  10       10.21        9.12      0.35 o
   8  -1  10        9.25        9.49      0.57 o
   9  -1  10        0.55        0.58      0.26 o
  10  -1  10       20.01       21.03      0.79 o
  -9   0  10        7.29        6.94      0.83 o
  -8   0  10        2.54        2.71      0.44 o
  -7   0  10       11.76       13.06      0.60 o
  -6   0  10        0.66        0.55      0.18 o
  -5   0  10        8.46        8.54      0.23 o
  -4   0  10       10.93        7.42      0.19 o
  -3   0  10        6.47        4.05      0.12 o
  -2   0  10        6.05        6.78      0.12 o
  -1   0  10       17.19       20.10      0.20 o
   0   0  10       29.93       34.57      0.30 o
   1   0  10        0.78        0.78      0.06 o
   2   0  10      143.65      145.17      1.00 o
   3   0  10      338.25      335.96      2.59 o
   4   0  10       60.90       54.29      0.51 o
   5   0  10      100.67       89.25      0.97 o
   6   0  10       12.73       16.02      0.40 o
   7   0  10       89.90       83.72      1.24 o
   8   0  10        2.62        1.82      0.23 o
   9   0  10       32.43       32.45      0.71 o
  10   0  10       19.45       19.10      1.17 o
  -9   1  10       23.84       25.17      3.02 o
  -8   1  10        4.12        3.97      0.77 o
  -7   1  10       42.90       41.52      2.23 o
  -6   1  10       55.71       60.35      0.86 o
  -5   1  10        3.63        4.32      0.19 o
  -4   1  10        7.39        7.67      0.18 o
  -3   1  10       25.57       30.04      0.33 o
  -2   1  10       16.77       15.07      0.19 o
  -1   1  10        0.00        0.22      0.05 o
   0   1  10        2.24        1.01      0.05 o
   1   1  10       48.28       57.09      0.43 o
   2   1  10       47.89       50.67      0.41 o
   3   1  10      106.84      111.20      0.75 o
   4   1  10        6.43        7.82      0.22 o
   5   1  10      193.38      187.59      1.89 o
   6   1  10        2.85        3.94      0.28 o
   7   1  10        8.57       10.08      0.43 o
   8   1  10        2.13        2.16      0.27 o
   9   1  10       13.91       13.85      0.72 o
  10   1  10        4.36        4.32      0.73 o
  -9   2  10       38.75       38.66      1.80 o
  -8   2  10        0.42        0.34      0.32 o
  -7   2  10        5.71        4.89      0.31 o
  -6   2  10        0.13        0.31      0.15 o
  -5   2  10      167.73      159.78      1.66 o
  -4   2  10        2.13        2.30      0.13 o
  -3   2  10       13.18       12.16      0.23 o
  -2   2  10       85.98       87.88      0.79 o
  -1   2  10        0.02        0.47      0.05 o
   0   2  10       54.80       49.77      0.45 o
   1   2  10      229.15      260.07      1.77 o
   2   2  10       38.08       32.80      0.39 o
   3   2  10       47.49       46.40      0.45 o
   4   2  10      145.87      132.39      1.14 o
   5   2  10      546.43      534.96      4.22 o
   6   2  10       68.94       69.70      0.94 o
   7   2  10       32.46       29.52      0.83 o
   8   2  10       96.67       95.54      1.88 o
   9   2  10        9.02        8.66      0.52 o
  10   2  10        0.27        0.63      0.30 o
  -9   3  10       19.23       22.20      1.27 o
  -8   3  10       15.18       15.76      0.58 o
  -7   3  10       48.35       50.56      1.33 o
  -6   3  10       77.75       75.22      1.15 o
  -5   3  10        0.00        0.08      0.13 o
  -4   3  10      229.18      221.81      2.13 o
  -3   3  10       95.80      100.84      0.96 o
  -2   3  10       30.34       26.81      0.36 o
  -1   3  10      166.35      195.56      1.40 o
   0   3  10      117.60      128.44      0.95 o
   1   3  10       58.08       53.65      0.51 o
   2   3  10      318.89      339.50      2.80 o
   3   3  10       25.49       27.73      0.42 o
   4   3  10        1.18        1.99      0.13 o
   5   3  10      368.45      376.46      3.21 o
   6   3  10       89.81       96.08      1.21 o
   7   3  10       34.00       33.10      0.74 o
   8   3  10        0.52        0.55      0.21 o
   9   3  10       53.13       55.95      1.41 o
  10   3  10        0.01       -0.50      0.26 o
  -9   4  10       16.46       18.16      0.63 o
  -8   4  10        0.26       -0.03      0.23 o
  -7   4  10       51.46       51.50      1.01 o
  -6   4  10       21.63       21.78      0.55 o
  -5   4  10       17.72       15.81      0.43 o
  -4   4  10      467.75      458.91      4.35 o
  -3   4  10     1098.73     1118.97      8.89 o
  -2   4  10       21.65       18.21      0.28 o
  -1   4  10      151.85      165.98      1.44 o
   0   4  10      536.73      628.84      5.08 o
   1   4  10        6.10        3.57      0.11 o
   2   4  10       43.50       43.04      0.50 o
   3   4  10      333.24      364.18      3.20 o
   4   4  10      185.84      205.97      2.08 o
   5   4  10       20.68       19.30      0.53 o
   6   4  10       10.81       11.53      0.44 o
   7   4  10      185.01      184.83      3.29 o
   8   4  10        0.50        0.56      0.31 o
   9   4  10        0.81        0.61      0.33 o
  10   4  10       12.48       10.59      0.94 o
  -8   5  10        0.51        0.26      0.21 o
  -7   5  10        3.35        2.49      0.26 o
  -6   5  10        0.09        0.28      0.15 o
  -5   5  10       46.38       47.49      0.75 o
  -4   5  10       86.68       86.23      1.04 o
  -3   5  10        4.35        4.61      0.20 o
  -2   5  10        4.98        5.34      0.27 o
  -1   5  10       13.50        9.85      0.25 o
   0   5  10        0.63        1.37      0.14 o
   1   5  10        2.83        2.75      0.13 o
   2   5  10        6.49        7.47      0.37 o
   3   5  10        0.18        0.30      0.10 o
   4   5  10       44.28       44.58      0.81 o
   5   5  10        0.21        0.29      0.17 o
   6   5  10        2.82        3.27      0.31 o
   7   5  10       80.55       81.80      1.59 o
   8   5  10        0.56        0.26      0.30 o
   9   5  10        6.65        6.01      0.56 o
  10   5  10       16.06       15.62      0.84 o
  -8   6  10        0.52        0.45      0.35 o
  -7   6  10       16.20       17.99      0.89 o
  -6   6  10       53.02       53.04      1.47 o
  -5   6  10       23.74       21.45      0.60 o
  -4   6  10        3.39        3.13      0.26 o
  -3   6  10      455.72      463.50      4.88 o
  -2   6  10      165.87      174.26      1.72 o
  -1   6  10        7.16        8.22      0.22 o
   0   6  10       51.24       52.84      0.89 o
   1   6  10       42.23       43.01      0.77 o
   2   6  10        1.44        1.35      0.10 o
   3   6  10        4.21        3.39      0.21 o
   4   6  10        3.05        2.87      0.23 o
   5   6  10        1.14        1.40      0.23 o
   6   6  10        4.10        3.50      0.29 o
   7   6  10       48.96       49.98      1.16 o
   8   6  10        3.73        2.94      0.57 o
   9   6  10       12.96       11.76      1.26 o
  -7   7  10        6.79        5.43      0.56 o
  -6   7  10        9.20        9.49      0.64 o
  -5   7  10        5.20        5.39      0.39 o
  -4   7  10        2.60        2.56      0.24 o
  -3   7  10        0.00        0.03      0.13 o
  -2   7  10       55.10       56.75      0.73 o
  -1   7  10       13.31       13.95      0.35 o
   0   7  10        9.50       10.47      0.59 o
   1   7  10       55.05       55.84      0.79 o
   2   7  10        0.10        0.22      0.15 o
   3   7  10       35.04       34.72      1.47 o
   4   7  10        3.84        4.36      0.26 o
   5   7  10        1.66        1.49      0.29 o
   6   7  10        1.13        0.80      0.28 o
   7   7  10        6.93        6.52      0.54 o
   8   7  10        1.94        2.61      0.42 o
   9   7  10        0.48        0.92      0.51 o
  -6   8  10        0.25        0.22      0.30 o
  -5   8  10        6.16        6.15      0.50 o
  -4   8  10       15.34       14.94      0.54 o
  -3   8  10       17.89       19.68      0.66 o
  -2   8  10        0.18        0.14      0.11 o
  -1   8  10        5.79        5.33      0.24 o
   0   8  10        0.00       -0.03      0.14 o
   1   8  10        3.01        2.96      0.25 o
   2   8  10        5.22        4.85      0.34 o
   3   8  10        0.01       -0.17      0.19 o
   4   8  10        0.64        0.71      0.28 o
   5   8  10       30.33       31.19      0.69 o
   6   8  10        0.77        1.06      0.32 o
   7   8  10        7.75        7.86      0.55 o
   8   8  10       20.69       20.61      0.87 o
  -5   9  10       18.98       16.28      0.76 o
  -4   9  10        3.29        2.87      0.32 o
  -3   9  10       10.68       10.74      0.39 o
  -2   9  10        0.02        0.16      0.20 o
  -1   9  10       11.65       11.08      0.51 o
   0   9  10       15.29       13.78      0.61 o
   1   9  10       20.13       21.44      0.66 o
   2   9  10        0.87        0.57      0.22 o
   3   9  10        0.15       -0.06      0.21 o
   4   9  10        0.01       -0.25      0.29 o
   5   9  10       34.05       35.56      1.59 o
   6   9  10        0.96        1.10      0.51 o
   7   9  10       11.91       12.03      0.52 o
  -4  10  10       11.03       11.64      0.54 o
  -3  10  10        1.41        1.07      0.23 o
   0  10  10        8.68        8.42      0.51 o
   1  10  10       33.70       35.47      1.21 o
   2  10  10      290.70      283.72      6.26 o
   3  10  10      159.90      153.25      3.86 o
   4  10  10        0.13       -0.51      0.35 o
   5  10  10       34.61       34.17      1.62 o
   6  10  10       29.14       27.60      1.53 o
   0  11  10        0.47        0.45      0.22 o
   1  11  10        3.92        4.15      0.45 o
   2  11  10       14.63       15.27      0.86 o
   3  11  10        1.38        0.98      0.41 o
   4  11  10        0.28        0.20      0.39 o
  -4  -9  11       11.03       10.35      0.77 o
  -3  -9  11        0.21        0.46      0.33 o
  -2  -9  11        1.06        0.78      0.45 o
  -1  -9  11       25.32       23.35      1.25 o
   0  -9  11        1.10        1.23      0.45 o
   1  -9  11        4.24        4.13      0.59 o
   2  -9  11        8.33        9.96      0.84 o
   3  -9  11        8.92        8.63      0.78 o
   4  -9  11       39.39       37.97      1.62 o
  -5  -8  11       29.43       31.31      1.10 o
  -4  -8  11        7.53        7.13      0.57 o
  -3  -8  11        0.01        0.12      0.25 o
  -2  -8  11       27.24       28.05      0.87 o
  -1  -8  11        5.06        5.84      0.37 o
   0  -8  11       24.18       25.06      0.65 o
   1  -8  11        2.53        2.23      0.47 o
   2  -8  11        9.61        8.55      0.74 o
   3  -8  11        0.30        0.35      0.35 o
   4  -8  11        2.42        2.76      0.44 o
   5  -8  11       13.31       12.26      1.35 o
  -6  -7  11        5.14        4.25      0.74 o
  -5  -7  11        5.38        5.40      0.74 o
  -4  -7  11        6.60        6.03      0.45 o
  -3  -7  11       26.63       25.81      0.71 o
  -2  -7  11        8.99        9.02      0.41 o
  -1  -7  11        4.43        5.37      0.32 o
   0  -7  11       27.61       27.03      0.60 o
   1  -7  11        0.10        0.22      0.17 o
   2  -7  11       13.34       13.64      0.72 o
   3  -7  11        0.60        0.72      0.16 o
   4  -7  11        5.49        4.91      0.38 o
   5  -7  11        6.97        6.97      0.73 o
   6  -7  11        2.37        2.16      0.52 o
   7  -7  11        5.73        5.50      0.62 o
  -7  -6  11       35.18       37.96      1.30 o
  -6  -6  11        5.37        6.19      0.56 o
  -5  -6  11        4.70        5.40      0.72 o
  -4  -6  11        0.00       -0.09      0.18 o
  -3  -6  11       14.87       15.07      0.52 o
  -2  -6  11        3.69        3.65      0.41 o
  -1  -6  11        1.98        1.52      0.19 o
   0  -6  11        5.88        6.54      0.32 o
   1  -6  11        7.14        6.59      0.31 o
   2  -6  11        3.85        3.95      0.27 o
   3  -6  11       32.91       33.75      0.70 o
   4  -6  11        9.39        8.47      0.37 o
   5  -6  11        6.50        6.11      0.34 o
   6  -6  11        1.99        1.89      0.27 o
   7  -6  11      130.27      136.26      2.52 o
   8  -6  11       24.00       23.21      0.73 o
  -8  -5  11        0.22       -0.16      0.47 o
  -7  -5  11        5.09        4.71      0.54 o
  -6  -5  11       99.28       95.94      2.16 o
  -5  -5  11       12.97       15.47      1.75 o
  -4  -5  11        6.42        5.29      0.38 o
  -3  -5  11       19.48       17.94      0.50 o
  -2  -5  11        0.03        0.06      0.13 o
  -1  -5  11       21.16       20.05      0.49 o
   0  -5  11       43.95       40.04      0.71 o
   1  -5  11        0.19        0.21      0.12 o
   2  -5  11        3.61        5.66      0.28 o
   3  -5  11       14.73       15.48      0.52 o
   4  -5  11        8.52        9.60      0.38 o
   5  -5  11       49.19       46.95      0.91 o
   6  -5  11        2.88        2.82      0.27 o
   7  -5  11       67.46       69.57      1.42 o
   8  -5  11       21.95       22.74      1.16 o
  -8  -4  11       16.47       16.50      0.65 o
  -7  -4  11       15.17       14.91      0.91 o
  -6  -4  11        0.20        0.25      0.21 o
  -5  -4  11        5.84        4.59      0.30 o
  -4  -4  11       24.54       25.40      0.56 o
  -3  -4  11        1.43        1.60      0.14 o
  -2  -4  11        9.25        7.52      0.36 o
  -1  -4  11        6.22        5.93      0.24 o
   0  -4  11        2.88        3.34      0.18 o
   1  -4  11       65.50       56.82      0.76 o
   2  -4  11       35.32       29.54      0.54 o
   3  -4  11        2.20        1.99      0.17 o
   4  -4  11        3.51        4.73      0.50 o
   5  -4  11       90.04       99.83      1.49 o
   6  -4  11       28.38       29.12      0.71 o
   7  -4  11       31.47       30.84      0.82 o
   8  -4  11       71.09       72.25      1.64 o
   9  -4  11       80.11       85.16      3.32 o
  -9  -3  11       56.85       60.09      1.43 o
  -8  -3  11        9.10        8.77      1.30 o
  -7  -3  11       17.80       18.39      0.73 o
  -6  -3  11      138.94      152.99      2.39 o
  -5  -3  11       12.69       11.76      0.42 o
  -4  -3  11        1.37        1.32      0.20 o
  -3  -3  11      117.15       92.60      1.09 o
  -2  -3  11       16.96       15.20      0.32 o
  -1  -3  11      571.92      558.07      3.87 o
   0  -3  11      266.00      258.81      1.97 o
   1  -3  11       19.04       15.83      0.26 o
   2  -3  11       26.54       21.86      0.52 o
   3  -3  11       63.84       51.04      0.77 o
   4  -3  11       19.91       18.83      0.49 o
   5  -3  11        5.77        7.39      0.34 o
   6  -3  11       53.85       55.83      1.03 o
   7  -3  11       13.25       13.77      0.52 o
   8  -3  11       42.71       44.25      1.39 o
   9  -3  11      214.86      218.73      4.19 o
  -9  -2  11       65.71       69.74      1.58 o
  -8  -2  11        0.19        0.16      0.27 o
  -7  -2  11        0.48        1.28      0.38 o
  -6  -2  11       93.70      102.52      1.74 o
  -5  -2  11        3.79        4.64      0.32 o
  -4  -2  11       15.28        9.07      0.33 o
  -3  -2  11      836.56      697.68      6.94 o
  -2  -2  11        2.66        4.31      0.21 o
  -1  -2  11       55.77       50.94      0.48 o
   0  -2  11     1528.00     1453.15      9.71 o
   1  -2  11     1088.18     1066.93      7.46 o
   2  -2  11       20.91       13.70      0.23 o
   3  -2  11        4.65        2.06      0.11 o
   4  -2  11      245.91      189.36      2.40 o
   5  -2  11       84.78       89.99      1.02 o
   6  -2  11       24.07       23.43      0.53 o
   7  -2  11       95.18       97.67      1.73 o
   8  -2  11        0.21        0.29      0.24 o
   9  -2  11        0.00        0.22      0.26 o
  10  -2  11        5.33        5.68      0.50 o
  -9  -1  11        0.05        0.78      0.53 o
  -8  -1  11       14.21       15.81      0.66 o
  -7  -1  11       14.27       16.64      0.66 o
  -6  -1  11        2.39        2.89      0.29 o
  -5  -1  11        2.29        2.69      0.22 o
  -4  -1  11       41.20       35.78      0.65 o
  -3  -1  11       39.88       34.29      0.40 o
  -2  -1  11       83.13       86.13      0.64 o
  -1  -1  11        9.09        7.41      0.14 o
   0  -1  11       82.05       93.47      0.68 o
   1  -1  11      354.53      339.40      2.02 o
   2  -1  11        1.77        1.51      0.12 o
   3  -1  11      165.53      143.35      1.18 o
   4  -1  11        1.37        0.03      0.07 o
   5  -1  11       54.96       48.60      0.64 o
   6  -1  11        1.00        1.05      0.17 o
   7  -1  11       41.29       42.02      0.77 o
   8  -1  11       20.59       20.76      0.74 o
   9  -1  11        3.95        2.91      0.37 o
  10  -1  11        1.14        1.43      0.35 o
  -9   0  11       24.02       23.24      1.03 o
  -8   0  11        0.23       -0.14      0.28 o
  -7   0  11       41.14       39.80      1.22 o
  -6   0  11       74.82       78.62      1.34 o
  -5   0  11       29.02       28.78      0.47 o
  -4   0  11       35.38       33.60      0.40 o
  -3   0  11        3.63        6.86      0.15 o
  -2   0  11      131.29       96.90      0.81 o
  -1   0  11        7.16        8.91      0.13 o
   0   0  11      186.25      200.65      1.27 o
   1   0  11       41.31       34.88      0.32 o
   2   0  11       18.02       17.66      0.23 o
   3   0  11        1.28        2.47      0.10 o
   4   0  11        1.30        0.30      0.08 o
   5   0  11        2.17        3.12      0.17 o
   6   0  11       10.00        9.45      0.35 o
   7   0  11       32.88       32.61      0.68 o
   8   0  11       18.76       18.32      0.52 o
   9   0  11        6.96        6.90      0.43 o
  10   0  11       16.01       16.40      1.10 o
  -9   1  11       23.05       24.37      1.04 o
  -8   1  11       81.68       82.89      1.99 o
  -7   1  11       21.76       19.42      0.84 o
  -6   1  11        4.66        6.03      0.27 o
  -5   1  11        3.44        4.21      0.19 o
  -4   1  11       79.91       73.20      0.77 o
  -3   1  11      117.61      121.37      0.94 o
  -2   1  11       62.65       58.28      0.52 o
  -1   1  11       82.24       89.60      0.63 o
   0   1  11       23.27       16.94      0.23 o
   1   1  11       38.63       39.17      0.33 o
   2   1  11        0.70        1.42      0.07 o
   3   1  11      274.55      288.96      1.83 o
   4   1  11       35.94       32.60      0.44 o
   5   1  11        5.46        5.49      0.21 o
   6   1  11       20.85       20.10      0.56 o
   7   1  11        0.51        0.49      0.20 o
   8   1  11       46.19       45.26      0.98 o
   9   1  11        6.93        6.98      0.47 o
  10   1  11        3.32        2.68      0.83 o
  -9   2  11       30.88       32.71      1.66 o
  -8   2  11       14.23       15.48      1.10 o
  -7   2  11       24.42       24.95      0.63 o
  -6   2  11        4.81        4.78      0.32 o
  -5   2  11       32.67       32.82      0.57 o
  -4   2  11       72.90       73.88      0.76 o
  -3   2  11        1.36        1.81      0.11 o
  -2   2  11        2.85        4.45      0.20 o
  -1   2  11      108.96      116.55      0.94 o
   0   2  11      390.65      388.47      3.00 o
   1   2  11       41.64       35.11      0.34 o
   2   2  11        1.47        1.37      0.08 o
   3   2  11        6.49        5.49      0.13 o
   4   2  11      158.01      154.57      1.31 o
   5   2  11      377.38      374.37      3.04 o
   6   2  11       12.25       12.43      0.40 o
   7   2  11       79.15       76.35      1.55 o
   8   2  11       39.32       40.61      1.06 o
   9   2  11       33.03       37.29      1.15 o
  10   2  11        2.87        2.65      0.73 o
  -9   3  11        4.79        4.93      0.72 o
  -8   3  11       10.91       11.70      0.51 o
  -7   3  11        1.22        0.99      0.22 o
  -6   3  11       18.30       18.61      0.48 o
  -5   3  11       43.56       40.56      0.68 o
  -4   3  11      263.42      249.82      2.10 o
  -3   3  11       19.60       19.29      0.36 o
  -2   3  11        1.61        2.52      0.12 o
  -1   3  11      108.26      126.67      1.05 o
   0   3  11        0.07        0.01      0.05 o
   1   3  11        2.00        2.02      0.10 o
   2   3  11       19.60       19.61      0.38 o
   3   3  11       61.42       59.77      0.82 o
   4   3  11        2.93        5.12      0.16 o
   5   3  11      589.10      596.40      4.94 o
   6   3  11       33.00       31.81      0.80 o
   7   3  11       64.68       67.54      1.37 o
   8   3  11       11.50       11.96      0.48 o
   9   3  11       13.45       14.46      0.81 o
  10   3  11        0.00        0.41      0.28 o
  -8   4  11       21.73       22.98      0.68 o
  -7   4  11       25.39       26.63      0.70 o
  -6   4  11       22.16       21.93      0.56 o
  -5   4  11        9.52       10.12      0.74 o
  -4   4  11      399.82      393.56      3.51 o
  -3   4  11       91.52       90.01      0.89 o
  -2   4  11        1.74        2.91      0.13 o
  -1   4  11      340.66      356.12      2.90 o
   0   4  11      283.96      282.22      2.40 o
   1   4  11       26.12       27.11      0.52 o
   2   4  11      370.22      390.54      3.42 o
   3   4  11      703.99      713.61      6.06 o
   4   4  11        3.38        3.95      0.23 o
   5   4  11      201.40      208.89      2.66 o
   6   4  11     1018.57     1055.06     11.23 o
   7   4  11       73.59       73.44      3.18 o
   8   4  11        0.90        1.00      0.33 o
   9   4  11       17.37       17.67      2.08 o
  10   4  11       13.07       11.88      0.98 o
  -8   5  11        2.93        3.06      0.28 o
  -7   5  11        0.66        0.61      0.21 o
  -6   5  11        1.66        2.29      0.24 o
  -5   5  11      273.70      269.87      2.94 o
  -4   5  11       14.94       13.63      0.35 o
  -3   5  11        6.69        7.25      0.25 o
  -2   5  11      132.48      138.76      1.43 o
  -1   5  11      120.00      122.92      1.26 o
   0   5  11       15.60       18.23      0.37 o
   1   5  11       25.70       29.54      0.39 o
   2   5  11       19.03       18.49      0.34 o
   3   5  11       44.30       44.75      0.63 o
   4   5  11        0.19        0.02      0.12 o
   5   5  11        0.49        0.54      0.19 o
   6   5  11      235.48      234.60      3.38 o
   7   5  11      110.51      108.81      1.96 o
   8   5  11        0.80        0.63      0.74 o
   9   5  11       24.82       25.31      1.00 o
  10   5  11       17.17       17.62      0.88 o
  -7   6  11        7.40        7.53      1.45 o
  -6   6  11       14.13       12.53      1.13 o
  -5   6  11       14.34       14.52      0.51 o
  -4   6  11       50.61       45.59      0.93 o
  -3   6  11        6.48        6.52      0.26 o
  -2   6  11       82.83       87.48      1.01 o
  -1   6  11        8.55        7.29      0.31 o
   0   6  11      157.74      165.20      2.16 o
   1   6  11       10.85       11.42      0.38 o
   2   6  11       51.35       49.88      0.69 o
   3   6  11       80.24       82.48      1.20 o
   4   6  11        3.59        3.51      0.36 o
   5   6  11       47.18       46.95      1.34 o
   6   6  11       21.64       20.44      0.68 o
   7   6  11       35.05       35.16      0.96 o
   8   6  11       13.11       11.55      0.94 o
   9   6  11        1.01        0.97      0.37 o
  -7   7  11        6.97        7.24      0.99 o
  -6   7  11        0.50        0.27      0.31 o
  -5   7  11        8.03        7.53      0.46 o
  -4   7  11       51.10       49.06      0.93 o
  -3   7  11       58.04       55.90      0.87 o
  -2   7  11       55.23       56.36      0.82 o
  -1   7  11       22.01       22.30      0.42 o
   0   7  11       52.31       54.70      0.95 o
   1   7  11       54.37       53.90      0.79 o
   2   7  11        9.22        7.79      0.50 o
   3   7  11        0.97        1.36      0.24 o
   4   7  11        1.15        0.76      0.20 o
   5   7  11        0.08        0.12      0.17 o
   6   7  11       13.32       13.52      0.57 o
   7   7  11       46.81       45.81      2.89 o
   8   7  11        3.76        4.15      0.63 o
   9   7  11       20.34       18.73      1.19 o
  -6   8  11        1.10        0.86      0.32 o
  -5   8  11        2.49        1.82      0.43 o
  -4   8  11        0.71        0.23      0.27 o
  -3   8  11        6.60        6.34      0.29 o
  -2   8  11        1.79        2.77      0.86 o
  -1   8  11        7.72        7.83      0.44 o
   0   8  11        0.80        0.79      0.18 o
   1   8  11       11.22       11.01      0.76 o
   2   8  11       22.59       23.24      0.70 o
   3   8  11       37.55       37.65      1.10 o
   4   8  11        2.71        2.37      0.32 o
   5   8  11        0.71        0.44      0.33 o
   6   8  11        0.41        0.09      0.22 o
   7   8  11        1.48        2.04      0.36 o
   8   8  11        0.33        0.32      0.35 o
  -5   9  11        1.96        1.56      0.31 o
  -4   9  11        0.01        0.30      0.22 o
  -3   9  11        0.35        0.21      0.20 o
  -2   9  11       43.34       44.57      0.81 o
  -1   9  11        2.78        3.45      0.30 o
   0   9  11        0.09        0.11      0.13 o
   1   9  11        2.79        2.37      0.25 o
   2   9  11        0.44        0.41      0.26 o
   3   9  11        0.02        0.49      0.35 o
   4   9  11        0.63        0.76      0.37 o
   5   9  11        0.38        0.33      0.43 o
   6   9  11        4.79        3.37      0.67 o
   7   9  11       11.51       11.50      0.49 o
  -4  10  11        0.28        0.19      0.22 o
  -3  10  11        0.00        0.22      0.21 o
  -2  10  11        7.16        7.91      0.92 o
  -1  10  11        1.20        0.86      0.31 o
   0  10  11        0.01        0.00      0.25 o
   1  10  11       57.09       61.46      1.78 o
   2  10  11        0.00       -0.59      0.31 o
   3  10  11       22.01       20.30      1.10 o
   4  10  11        0.13       -0.57      0.29 o
   5  10  11        9.13        8.73      0.88 o
   6  10  11        9.95        9.04      0.96 o
   0  11  11        0.01        0.22      0.25 o
   1  11  11        0.19        0.29      0.29 o
   2  11  11       60.89       59.83      1.88 o
   3  11  11       29.49       26.89      1.25 o
   4  11  11        9.60       11.37      0.92 o
  -3  -9  12        1.71        1.92      0.30 o
  -2  -9  12        4.06        4.21      0.67 o
  -1  -9  12       17.97       20.22      1.23 o
   0  -9  12        6.52        6.09      0.74 o
   1  -9  12       89.25       92.93      2.84 o
   2  -9  12        0.12        0.16      0.41 o
   3  -9  12       60.25       60.46      2.17 o
  -5  -8  12       49.05       50.11      1.98 o
  -4  -8  12       26.86       27.25      1.01 o
  -3  -8  12       25.28       26.42      0.93 o
  -2  -8  12       83.28       85.71      1.83 o
  -1  -8  12        7.06        6.00      0.62 o
   0  -8  12        0.66        0.43      0.22 o
   1  -8  12      154.90      158.81      4.13 o
   2  -8  12        6.21        7.34      0.74 o
   3  -8  12        0.80        2.02      0.49 o
   4  -8  12      155.70      155.61      3.16 o
   5  -8  12       26.15       24.57      1.95 o
  -6  -7  12       13.15       12.72      1.12 o
  -5  -7  12        4.03        3.29      0.63 o
  -4  -7  12        8.23        8.89      0.73 o
  -3  -7  12        5.90        6.02      0.39 o
  -2  -7  12        4.97        4.57      0.38 o
  -1  -7  12        3.26        3.66      0.30 o
   0  -7  12       15.35       15.11      0.50 o
   1  -7  12        4.67        4.33      0.30 o
   2  -7  12       21.28       21.60      0.61 o
   3  -7  12       27.07       26.43      0.69 o
   4  -7  12        2.89        3.01      0.40 o
   5  -7  12      101.42      100.06      1.64 o
   6  -7  12        2.37        2.41      0.45 o
  -7  -6  12       11.97       13.50      0.83 o
  -6  -6  12       65.50       69.93      1.81 o
  -5  -6  12        1.27        1.76      0.55 o
  -4  -6  12       25.33       24.61      0.93 o
  -3  -6  12       27.60       26.13      0.71 o
  -2  -6  12        2.88        2.80      0.36 o
  -1  -6  12       45.47       44.00      0.82 o
   0  -6  12        0.57        0.56      0.16 o
   1  -6  12       42.39       43.53      0.93 o
   2  -6  12       39.61       39.41      0.78 o
   3  -6  12        6.90        7.51      0.35 o
   4  -6  12        1.38        2.47      0.25 o
   5  -6  12        2.95        2.79      0.30 o
   6  -6  12        0.88        0.63      0.23 o
   7  -6  12       89.97       97.34      1.77 o
  -8  -5  12        4.27        2.94      0.65 o
  -7  -5  12       16.28       13.82      0.82 o
  -6  -5  12        1.60        2.08      0.42 o
  -5  -5  12        0.04        0.06      0.28 o
  -4  -5  12        0.86        0.77      0.31 o
  -3  -5  12      109.02      107.31      1.52 o
  -2  -5  12       33.02       31.66      0.67 o
  -1  -5  12       18.69       18.27      0.48 o
   0  -5  12        0.77        1.31      0.38 o
   1  -5  12       29.07       30.38      0.59 o
   2  -5  12       22.56       21.16      0.54 o
   3  -5  12        1.10        1.36      0.23 o
   4  -5  12       28.16       28.02      0.67 o
   5  -5  12       75.46       76.29      1.27 o
   6  -5  12        3.39        3.34      0.45 o
   7  -5  12        3.82        4.45      0.40 o
   8  -5  12       97.23       98.60      1.86 o
  -8  -4  12       16.70       16.81      1.12 o
  -7  -4  12       52.58       55.39      1.30 o
  -6  -4  12        1.88        2.32      0.36 o
  -5  -4  12       12.79       13.86      0.49 o
  -4  -4  12        0.91        0.69      0.20 o
  -3  -4  12       26.10       23.80      0.42 o
  -2  -4  12        3.50        2.52      0.19 o
  -1  -4  12      119.63      118.43      1.52 o
   0  -4  12       32.88       33.76      0.63 o
   1  -4  12        4.98        3.56      0.26 o
   2  -4  12        8.08        6.47      0.27 o
   3  -4  12       57.86       51.85      0.91 o
   4  -4  12       74.67       75.11      1.20 o
   5  -4  12       48.32       52.75      0.99 o
   6  -4  12       29.35       31.25      0.76 o
   7  -4  12       11.48       10.18      0.47 o
   8  -4  12       44.94       46.60      1.17 o
   9  -4  12       99.85      100.50      2.39 o
  -8  -3  12       14.30       15.73      0.70 o
  -7  -3  12       25.67       26.93      0.89 o
  -6  -3  12        0.06        0.14      0.25 o
  -5  -3  12        1.57        1.66      0.26 o
  -4  -3  12      162.33      136.81      1.85 o
  -3  -3  12        7.29        7.84      0.38 o
  -2  -3  12       44.84       43.84      0.61 o
  -1  -3  12        9.41        9.22      0.22 o
   0  -3  12      372.29      362.02      2.70 o
   1  -3  12      377.37      331.80      2.60 o
   2  -3  12      128.50       99.85      1.31 o
   3  -3  12       67.86       61.57      1.00 o
   4  -3  12        4.43        3.42      0.48 o
   5  -3  12       54.34       65.60      1.12 o
   6  -3  12        0.01        0.12      0.17 o
   7  -3  12       76.21       77.58      1.53 o
   8  -3  12       39.84       43.52      1.39 o
   9  -3  12       48.83       50.05      1.57 o
  -9  -2  12        1.11        1.47      0.55 o
  -8  -2  12        3.59        2.93      0.37 o
  -7  -2  12       16.39       16.27      1.96 o
  -6  -2  12       25.16       28.11      0.77 o
  -5  -2  12        0.20        0.63      0.21 o
  -4  -2  12       62.78       47.50      1.08 o
  -3  -2  12      152.56      126.88      1.52 o
  -2  -2  12       52.01       41.04      0.51 o
  -1  -2  12      913.26      868.97      5.69 o
   0  -2  12     2173.77     2140.33     15.05 o
   1  -2  12      115.87      110.89      0.96 o
   2  -2  12      337.87      264.49      2.02 o
   3  -2  12      165.94       91.55      1.02 o
   4  -2  12      214.81      177.76      1.77 o
   5  -2  12       17.45       17.86      0.59 o
   6  -2  12      148.50      163.46      1.95 o
   7  -2  12      181.84      190.27      3.00 o
   8  -2  12       10.14       10.86      0.56 o
   9  -2  12        5.11        5.86      0.47 o
  10  -2  12      123.13      135.70      3.72 o
  -9  -1  12      113.17      121.21      3.58 o
  -8  -1  12      106.68      109.61      3.27 o
  -7  -1  12       10.81       11.46      0.57 o
  -6  -1  12       48.51       50.85      1.05 o
  -5  -1  12        3.18        1.57      0.37 o
  -4  -1  12       11.56        7.59      0.42 o
  -3  -1  12       24.94       22.54      0.43 o
  -2  -1  12       72.57       62.94      0.62 o
  -1  -1  12     1152.80     1105.01      6.82 o
   0  -1  12        0.68        1.53      0.08 o
   1  -1  12       86.90       87.02      0.67 o
   2  -1  12       99.76       94.50      0.84 o
   3  -1  12       38.09       37.67      0.46 o
   4  -1  12       31.67       28.00      0.41 o
   5  -1  12       28.42       28.14      0.53 o
   6  -1  12       18.40       22.25      0.52 o
   7  -1  12      248.53      258.48      3.07 o
   8  -1  12        3.89        3.45      0.42 o
   9  -1  12       34.49       34.99      0.99 o
  10  -1  12      179.54      189.26      3.05 o
  -9   0  12       36.51       37.35      1.32 o
  -8   0  12       10.60       12.42      0.73 o
  -7   0  12        0.14        0.14      0.29 o
  -6   0  12        2.04        2.34      0.25 o
  -5   0  12      171.44      169.47      1.76 o
  -4   0  12        2.90        1.93      0.20 o
  -3   0  12      121.62      102.05      0.83 o
  -2   0  12        7.65        2.87      0.11 o
  -1   0  12        7.44        7.15      0.14 o
   0   0  12      490.02      462.28      2.66 o
   1   0  12        3.39        4.30      0.11 o
   2   0  12       11.50       10.92      0.18 o
   3   0  12        0.11        0.70      0.08 o
   4   0  12        1.80        0.58      0.10 o
   5   0  12       19.15       16.65      0.47 o
   6   0  12       43.40       40.52      0.75 o
   7   0  12       39.66       39.35      0.77 o
   8   0  12       17.99       17.37      0.58 o
   9   0  12        2.65        2.50      0.36 o
  10   0  12       27.14       28.22      1.41 o
  -9   1  12        0.02        0.26      0.37 o
  -8   1  12       70.71       71.34      2.46 o
  -7   1  12        0.51        0.75      0.33 o
  -6   1  12        5.33        5.35      0.29 o
  -5   1  12       56.66       58.55      0.88 o
  -4   1  12       24.32       20.32      0.31 o
  -3   1  12       37.56       29.39      0.35 o
  -2   1  12       66.01       50.55      0.50 o
  -1   1  12      139.06      149.18      1.10 o
   0   1  12      374.51      339.16      2.25 o
   1   1  12       30.19       27.01      0.29 o
   2   1  12       56.77       52.86      0.45 o
   3   1  12      235.30      227.05      1.67 o
   4   1  12        0.58        0.47      0.10 o
   5   1  12        2.74        1.67      0.17 o
   6   1  12      132.21      130.68      1.97 o
   7   1  12        0.20        0.24      0.19 o
   8   1  12        5.11        5.53      0.38 o
   9   1  12        0.06        0.19      0.26 o
  10   1  12       20.66       20.47      0.74 o
  -9   2  12        1.67        2.80      0.65 o
  -8   2  12       28.12       31.08      1.59 o
  -7   2  12        1.96        2.02      0.27 o
  -6   2  12        3.58        3.53      0.26 o
  -5   2  12        9.83        9.55      0.34 o
  -4   2  12       54.26       52.92      0.66 o
  -3   2  12        5.14        7.00      0.21 o
  -2   2  12       43.40       38.59      0.46 o
  -1   2  12        0.29        0.28      0.07 o
   0   2  12        5.59        4.89      0.17 o
   1   2  12        3.30        5.75      0.14 o
   2   2  12      171.68      176.63      1.38 o
   3   2  12      147.49      140.29      1.20 o
   4   2  12        6.20        4.59      0.20 o
   5   2  12       43.44       37.62      0.59 o
   6   2  12       89.55       82.39      1.20 o
   7   2  12      187.92      183.05      2.62 o
   8   2  12        0.07        0.08      0.24 o
   9   2  12        6.00        6.19      0.45 o
  10   2  12        0.16       -0.04      0.27 o
  -8   3  12        0.50        0.13      0.30 o
  -7   3  12        0.04        0.16      0.19 o
  -6   3  12       69.21       66.60      0.99 o
  -5   3  12       15.32       16.99      0.51 o
  -4   3  12        1.22        0.89      0.13 o
  -3   3  12       11.23       11.62      0.28 o
  -2   3  12        0.48        0.09      0.07 o
  -1   3  12        8.48        4.58      0.15 o
   0   3  12       12.97        9.69      0.19 o
   1   3  12        0.06        0.38      0.13 o
   2   3  12       40.39       46.18      0.55 o
   3   3  12       16.69       15.05      0.31 o
   4   3  12        8.20        7.95      0.20 o
   5   3  12       21.36       20.76      0.38 o
   6   3  12       44.69       41.37      0.95 o
   7   3  12        0.30        0.68      0.34 o
   8   3  12        6.85        5.86      0.36 o
   9   3  12       20.34       19.35      0.70 o
  10   3  12        3.99        3.27      0.61 o
  -8   4  12        7.71        8.58      0.45 o
  -7   4  12        1.83        1.61      0.26 o
  -6   4  12        4.85        4.47      0.32 o
  -5   4  12      112.21      110.71      1.35 o
  -4   4  12        9.94       10.24      0.33 o
  -3   4  12        9.42        9.79      0.26 o
  -2   4  12        2.12        2.01      0.12 o
  -1   4  12       50.84       56.36      0.63 o
   0   4  12        0.56        0.91      0.11 o
   1   4  12       19.25       23.44      0.41 o
   2   4  12       10.00       13.23      0.36 o
   3   4  12       57.05       53.27      0.68 o
   4   4  12        2.25        2.69      0.18 o
   5   4  12      293.46      296.72      3.74 o
   6   4  12        0.33        0.28      0.21 o
   7   4  12      123.24      123.45      2.43 o
   8   4  12       15.29       15.26      0.73 o
   9   4  12       16.91       16.02      0.80 o
  10   4  12        0.00       -0.43      0.45 o
  -8   5  12        7.58        8.29      0.51 o
  -7   5  12       33.69       35.41      0.77 o
  -6   5  12       31.95       32.31      0.65 o
  -5   5  12       53.15       53.56      0.92 o
  -4   5  12        2.85        3.66      0.20 o
  -3   5  12      143.99      142.40      1.37 o
  -2   5  12       63.42       65.77      0.89 o
  -1   5  12       69.67       74.39      0.78 o
   0   5  12        8.59        8.93      0.21 o
   1   5  12       28.84       28.64      0.40 o
   2   5  12      133.30      137.02      1.45 o
   3   5  12       41.48       41.13      0.67 o
   4   5  12       11.17       11.71      0.40 o
   5   5  12       51.38       52.45      0.98 o
   6   5  12      261.11      265.04      3.76 o
   7   5  12       40.50       40.11      1.22 o
   8   5  12        0.39        0.29      0.50 o
   9   5  12       34.36       35.19      1.84 o
  10   5  12        3.10        2.07      0.45 o
  -7   6  12        1.89        1.83      0.36 o
  -6   6  12       34.14       33.42      0.98 o
  -5   6  12       13.91       14.55      0.54 o
  -4   6  12       62.66       59.57      0.97 o
  -3   6  12      771.29      764.34      6.97 o
  -2   6  12      114.07      118.42      1.31 o
  -1   6  12       71.59       72.36      1.05 o
   0   6  12      145.71      155.49      2.08 o
   1   6  12       80.60       88.97      1.33 o
   2   6  12        0.47        0.37      0.09 o
   3   6  12        7.98        9.22      0.36 o
   4   6  12      227.00      235.38      2.93 o
   5   6  12      112.36      118.49      1.90 o
   6   6  12       47.07       48.10      1.09 o
   7   6  12      110.60      111.93      4.91 o
   8   6  12       14.73       14.03      1.00 o
   9   6  12        0.04       -0.29      0.29 o
  -7   7  12        0.07       -0.03      0.26 o
  -6   7  12        0.45        0.19      0.27 o
  -5   7  12        4.47        4.74      0.39 o
  -4   7  12       49.29       48.73      0.86 o
  -3   7  12       25.35       25.18      0.58 o
  -2   7  12        0.08        0.00      0.13 o
  -1   7  12       16.80       15.95      0.43 o
   0   7  12        0.02        0.06      0.14 o
   1   7  12        2.50        3.08      0.23 o
   2   7  12       11.75       13.27      0.48 o
   3   7  12        8.79        8.82      0.43 o
   4   7  12       32.93       31.79      0.82 o
   5   7  12        0.65        0.50      0.26 o
   6   7  12        1.54        1.52      0.27 o
   7   7  12       12.49       10.42      0.64 o
   8   7  12       17.60       19.99      3.06 o
   9   7  12        0.69        0.70      0.47 o
  -6   8  12       24.12       24.14      0.86 o
  -5   8  12       34.92       34.05      0.97 o
  -4   8  12        6.92        6.99      0.38 o
  -3   8  12      133.86      131.10      1.85 o
  -2   8  12      254.62      266.51      3.03 o
  -1   8  12        6.77        6.35      0.28 o
   0   8  12        1.22        1.41      0.20 o
   1   8  12       84.42       84.76      1.48 o
   2   8  12        7.06        6.96      0.40 o
   3   8  12        2.76        2.66      0.41 o
   4   8  12        0.11       -0.01      0.20 o
   5   8  12        8.97        8.81      0.62 o
   6   8  12        0.26        0.44      0.24 o
   7   8  12       15.52       15.09      0.70 o
   8   8  12       24.31       22.81      0.91 o
  -5   9  12       14.88       14.59      0.77 o
  -4   9  12        0.15        0.09      0.23 o
  -3   9  12        1.47        1.61      0.27 o
  -2   9  12        6.41        6.22      0.42 o
  -1   9  12       13.06       13.71      0.38 o
   0   9  12        1.20        1.78      0.21 o
   1   9  12       33.01       33.54      0.85 o
   2   9  12        0.23        0.29      0.48 o
   3   9  12       17.37       16.38      0.94 o
   4   9  12        0.42        0.41      0.37 o
   5   9  12        0.36        0.37      0.43 o
   6   9  12        0.01        0.39      0.45 o
   7   9  12        2.06        2.04      0.26 o
  -3  10  12        1.88        1.51      0.47 o
  -2  10  12        0.02        0.27      0.38 o
   0  10  12        0.00       -0.07      0.19 o
   1  10  12        7.52        7.22      0.59 o
   2  10  12        0.43       -0.45      0.29 o
   3  10  12        5.75        5.83      0.65 o
   4  10  12        0.17       -0.25      0.35 o
   5  10  12        6.61        5.73      0.76 o
   6  10  12        0.99        0.27      0.49 o
  -1  11  12        1.69        1.70      0.33 o
   0  11  12        4.57        3.62      0.41 o
   1  11  12        0.16       -0.18      0.27 o
   2  11  12        8.68        8.34      0.72 o
   3  11  12        0.04       -0.08      0.33 o
   4  11  12        3.26        2.62      0.57 o
  -2  -9  13        7.77        7.33      0.62 o
  -1  -9  13       12.73       14.46      1.06 o
   0  -9  13       59.14       60.99      2.23 o
   1  -9  13       49.17       49.87      1.94 o
   2  -9  13      168.66      175.55      4.60 o
  -4  -8  13       47.16       47.98      1.38 o
  -3  -8  13       23.52       23.03      2.61 o
  -2  -8  13        0.27        0.47      0.39 o
  -1  -8  13       36.58       35.32      1.05 o
   0  -8  13       89.05       87.68      1.77 o
   1  -8  13       60.66       60.43      1.28 o
   2  -8  13      102.52      107.22      3.15 o
   3  -8  13      280.04      278.48      6.60 o
   4  -8  13      246.60      253.02      6.13 o
   5  -8  13        0.03       -0.27      0.31 o
  -6  -7  13        4.93        5.60      0.84 o
  -5  -7  13      134.77      140.55      4.09 o
  -4  -7  13       77.03       77.62      1.88 o
  -3  -7  13        0.02        0.10      0.24 o
  -2  -7  13        6.04        6.86      0.52 o
  -1  -7  13       16.71       17.04      0.56 o
   0  -7  13       36.23       37.49      0.87 o
   1  -7  13       30.92       32.31      0.75 o
   2  -7  13       12.92       12.88      0.57 o
   3  -7  13        0.70        0.80      0.22 o
   4  -7  13       45.65       47.17      1.19 o
   5  -7  13       48.34       47.14      1.00 o
   6  -7  13       25.02       25.13      1.62 o
  -6  -6  13       21.01       23.60      1.01 o
  -5  -6  13       57.72       55.23      2.23 o
  -4  -6  13        0.07        0.29      0.41 o
  -3  -6  13        4.84        4.50      0.35 o
  -2  -6  13       11.16       10.95      0.66 o
  -1  -6  13       36.87       38.59      1.04 o
   0  -6  13        5.00        7.00      0.37 o
   1  -6  13       13.81       15.43      0.64 o
   2  -6  13       12.63       14.70      0.48 o
   3  -6  13        7.85        6.75      0.35 o
   4  -6  13        1.24        1.43      0.23 o
   5  -6  13       18.12       18.46      0.65 o
   6  -6  13        0.00        0.26      0.23 o
   7  -6  13        6.20        7.13      0.46 o
  -7  -5  13       48.14       50.91      1.54 o
  -6  -5  13       52.30       53.64      1.53 o
  -5  -5  13        0.01       -0.12      0.29 o
  -4  -5  13       51.20       50.40      1.36 o
  -3  -5  13       24.11       24.04      0.68 o
  -2  -5  13        0.43        0.20      0.16 o
  -1  -5  13       16.42       16.49      0.47 o
   0  -5  13       31.56       30.07      0.63 o
   1  -5  13        0.04        0.25      0.14 o
   2  -5  13       44.06       43.81      0.84 o
   3  -5  13        8.55        9.21      0.39 o
   4  -5  13        0.00        0.05      0.16 o
   5  -5  13        1.00        1.17      0.22 o
   6  -5  13        7.88        8.28      0.47 o
   7  -5  13        0.00        0.08      0.26 o
   8  -5  13        2.58        2.62      0.37 o
  -8  -4  13        6.76        6.17      0.76 o
  -7  -4  13       16.94       18.04      0.94 o
  -6  -4  13       35.37       36.82      1.94 o
  -5  -4  13       10.42       10.02      0.43 o
  -4  -4  13       11.55       11.70      0.71 o
  -3  -4  13       59.32       57.96      0.94 o
  -2  -4  13       11.39       10.14      0.33 o
  -1  -4  13        6.88        7.09      0.31 o
   0  -4  13        8.40        8.68      0.32 o
   1  -4  13       12.28       12.95      0.38 o
   2  -4  13        2.52        3.12      0.22 o
   3  -4  13        7.27        6.93      0.43 o
   4  -4  13        0.31        0.07      0.16 o
   5  -4  13        0.01       -0.04      0.16 o
   6  -4  13       25.91       22.48      0.65 o
   7  -4  13      159.03      166.17      2.67 o
   8  -4  13       21.23       21.21      0.98 o
  -8  -3  13        3.57        3.62      0.41 o
  -7  -3  13        0.01       -0.37      0.27 o
  -6  -3  13       83.09       79.84      1.72 o
  -5  -3  13      108.56      108.66      2.37 o
  -4  -3  13        8.42        7.73      0.55 o
  -3  -3  13       10.20       10.16      0.37 o
  -2  -3  13       22.80       22.80      0.41 o
  -1  -3  13       16.64       15.52      0.32 o
   0  -3  13       15.65       15.55      0.31 o
   1  -3  13        3.24        3.70      0.16 o
   2  -3  13       19.74       26.19      0.53 o
   3  -3  13       46.30       43.49      0.82 o
   4  -3  13        1.55        0.58      0.19 o
   5  -3  13        1.51        2.28      0.38 o
   6  -3  13       98.21       99.78      1.57 o
   7  -3  13       44.11       47.90      1.43 o
   8  -3  13       49.07       49.28      1.52 o
   9  -3  13       26.15       25.23      1.11 o
  -8  -2  13        0.43        0.70      0.31 o
  -7  -2  13        0.42        0.61      0.40 o
  -6  -2  13        7.54        8.15      0.68 o
  -5  -2  13        3.55        3.77      0.32 o
  -4  -2  13        1.74        3.02      0.52 o
  -3  -2  13        0.24        0.37      0.14 o
  -2  -2  13        2.72        2.90      0.17 o
  -1  -2  13       21.12       18.86      0.30 o
   0  -2  13        1.60        2.93      0.19 o
   1  -2  13        3.93        2.70      0.14 o
   2  -2  13       40.04       34.02      0.47 o
   3  -2  13        0.03        0.21      0.09 o
   4  -2  13        0.65        0.25      0.10 o
   5  -2  13       32.10       37.51      0.58 o
   6  -2  13      106.88      113.24      1.90 o
   7  -2  13       48.51       49.13      1.23 o
   8  -2  13        3.40        3.92      0.39 o
   9  -2  13       76.25       82.55      1.69 o
  -9  -1  13      135.37      142.00      4.03 o
  -8  -1  13       25.89       26.05      1.39 o
  -7  -1  13        0.11       -0.16      0.25 o
  -6  -1  13      192.30      201.82      3.46 o
  -5  -1  13        1.63        3.21      0.34 o
  -4  -1  13       45.02       38.63      0.71 o
  -3  -1  13      110.87       93.40      1.12 o
  -2  -1  13       51.63       38.37      0.53 o
  -1  -1  13      245.70      241.29      1.76 o
   0  -1  13       83.94       80.69      0.74 o
   1  -1  13      131.38      123.05      1.00 o
   2  -1  13        0.06        0.07      0.08 o
   3  -1  13      191.02      153.62      1.41 o
   4  -1  13        3.71        5.30      0.29 o
   5  -1  13        0.01        0.30      0.15 o
   6  -1  13       98.95      102.39      1.57 o
   7  -1  13       35.37       38.21      0.75 o
   8  -1  13        7.92        7.84      0.48 o
   9  -1  13      154.30      156.63      2.81 o
  10  -1  13      125.36      131.58      2.35 o
  -9   0  13      104.40      111.79      2.56 o
  -8   0  13        3.08        3.80      0.50 o
  -7   0  13        0.08       -0.05      0.30 o
  -6   0  13       27.34       32.57      0.75 o
  -5   0  13       67.13       71.52      1.16 o
  -4   0  13        2.20        1.00      0.14 o
  -3   0  13      547.27      455.01      3.57 o
  -2   0  13      127.09       92.07      0.81 o
  -1   0  13       63.58       56.77      0.55 o
   0   0  13      340.26      333.30      2.40 o
   1   0  13     3111.95     3003.03     17.60 o
   2   0  13        0.44        0.40      0.08 o
   3   0  13       11.59       11.93      0.27 o
   4   0  13      128.13       95.75      1.11 o
   5   0  13        0.00        0.92      0.18 o
   6   0  13        0.08       -0.12      0.14 o
   7   0  13       10.23       11.23      0.48 o
   8   0  13       20.13       20.75      0.64 o
   9   0  13        4.54        4.89      0.53 o
  10   0  13       10.11       11.78      0.96 o
  -9   1  13        0.00        0.30      0.38 o
  -8   1  13        0.26        0.72      0.51 o
  -7   1  13       42.96       45.70      1.36 o
  -6   1  13        6.03        7.68      0.51 o
  -5   1  13        2.43        2.21      0.18 o
  -4   1  13        0.05        0.07      0.08 o
  -3   1  13      146.45      131.28      1.12 o
  -2   1  13       43.73       39.67      0.44 o
  -1   1  13        0.45        0.90      0.08 o
   0   1  13       30.31       29.06      0.32 o
   1   1  13       41.26       36.64      0.39 o
   2   1  13       39.32       37.23      0.40 o
   3   1  13       71.32       64.33      0.61 o
   4   1  13        2.76        1.18      0.12 o
   5   1  13      127.61      117.42      1.55 o
   6   1  13       20.81       20.78      0.69 o
   7   1  13        5.03        4.33      0.33 o
   8   1  13       98.91       98.81      1.68 o
   9   1  13        0.15        0.06      0.25 o
  10   1  13        0.23        0.17      0.60 o
  -8   2  13        0.37        0.59      0.49 o
  -7   2  13        9.02        9.34      0.46 o
  -6   2  13       63.99       66.97      1.12 o
  -5   2  13        2.36        3.37      0.23 o
  -4   2  13        0.01        0.19      0.11 o
  -3   2  13       18.28       19.63      0.35 o
  -2   2  13       68.20       48.21      0.58 o
  -1   2  13       77.47       77.28      0.74 o
   0   2  13       87.97       86.94      0.90 o
   1   2  13        6.90        4.86      0.13 o
   2   2  13      150.61      147.18      1.19 o
   3   2  13       29.58       30.21      0.40 o
   4   2  13       16.65       16.81      0.33 o
   5   2  13        0.04       -0.09      0.12 o
   6   2  13       13.63       14.08      0.42 o
   7   2  13        2.75        1.99      0.26 o
   8   2  13        2.89        2.86      0.35 o
   9   2  13        1.94        1.40      0.32 o
  10   2  13        9.31        9.70      0.56 o
  -8   3  13       61.68       65.21      1.72 o
  -7   3  13        4.13        4.34      0.56 o
  -6   3  13        0.80        1.31      0.20 o
  -5   3  13        1.19        1.71      0.22 o
  -4   3  13      106.66      105.57      1.08 o
  -3   3  13       36.81       38.34      0.56 o
  -2   3  13       23.66       22.51      0.39 o
  -1   3  13        5.17        2.96      0.13 o
   0   3  13       54.78       50.83      0.61 o
   1   3  13        4.08        3.25      0.13 o
   2   3  13       11.31       11.93      0.25 o
   3   3  13       98.90      102.55      1.11 o
   4   3  13        4.70        6.02      0.19 o
   5   3  13        2.95        3.24      0.17 o
   6   3  13        8.83        8.36      0.32 o
   7   3  13       14.63       14.21      0.69 o
   8   3  13       15.69       14.61      0.58 o
   9   3  13       27.50       27.52      0.84 o
  10   3  13        2.16        2.08      0.32 o
  -8   4  13       47.79       50.83      1.06 o
  -7   4  13       21.56       21.90      0.65 o
  -6   4  13        5.69        5.15      0.29 o
  -5   4  13        4.51        4.21      0.25 o
  -4   4  13        0.06        0.20      0.12 o
  -3   4  13       44.24       43.33      0.60 o
  -2   4  13        0.18        0.37      0.24 o
  -1   4  13       23.60       24.96      0.44 o
   0   4  13       89.93       88.15      0.85 o
   1   4  13       11.51       10.30      0.27 o
   2   4  13        7.20        6.99      0.22 o
   3   4  13       51.27       49.69      0.70 o
   4   4  13       63.09       63.29      0.94 o
   5   4  13       91.89       90.49      2.21 o
   6   4  13       87.14       88.67      1.89 o
   7   4  13       16.73       16.09      0.74 o
   8   4  13       33.11       32.03      1.07 o
   9   4  13       38.72       41.12      1.28 o
  10   4  13        0.06        0.08      0.47 o
  -8   5  13       22.00       22.91      0.63 o
  -7   5  13        3.75        3.79      0.29 o
  -6   5  13        5.87        5.61      0.31 o
  -5   5  13       10.88       10.35      0.34 o
  -4   5  13       94.81       88.91      1.12 o
  -3   5  13        1.05        0.93      0.13 o
  -2   5  13        2.39        2.26      0.14 o
  -1   5  13        0.46        0.84      0.10 o
   0   5  13       59.32       54.31      0.67 o
   1   5  13       30.53       30.75      0.47 o
   2   5  13       55.98       55.46      0.75 o
   3   5  13        6.58        6.51      0.41 o
   4   5  13        2.03        1.45      0.19 o
   5   5  13      229.65      236.18      3.01 o
   6   5  13       91.96       95.22      2.33 o
   7   5  13       44.34       44.16      1.76 o
   8   5  13        0.00        0.33      0.44 o
   9   5  13       40.89       40.05      1.28 o
  -7   6  13       24.54       27.09      0.93 o
  -6   6  13        0.19        0.43      0.27 o
  -5   6  13        4.35        3.94      0.34 o
  -4   6  13      109.76      107.55      1.81 o
  -3   6  13      174.22      174.14      1.89 o
  -2   6  13        0.00        0.16      0.12 o
  -1   6  13       79.86       79.66      1.15 o
   0   6  13      160.57      163.06      1.96 o
   1   6  13        0.44        0.17      0.15 o
   2   6  13       38.62       41.17      0.80 o
   3   6  13      373.51      369.96      4.72 o
   4   6  13       37.70       37.20      0.77 o
   5   6  13       39.17       39.10      0.90 o
   6   6  13      280.15      285.77      4.03 o
   7   6  13      304.47      317.63      4.52 o
   8   6  13        0.00       -0.29      0.37 o
   9   6  13        8.17        7.10      0.59 o
  -6   7  13        0.37        0.68      0.29 o
  -5   7  13       89.71       88.60      1.70 o
  -4   7  13       14.56       14.82      0.54 o
  -3   7  13       31.18       30.48      0.63 o
  -2   7  13        3.21        3.87      0.24 o
  -1   7  13      122.67      124.65      1.62 o
   0   7  13        2.76        3.26      0.31 o
   1   7  13       16.19       17.63      0.44 o
   2   7  13        0.85        0.63      0.21 o
   3   7  13       14.58       15.18      0.37 o
   4   7  13       18.16       18.29      0.61 o
   5   7  13        2.83        2.73      0.37 o
   6   7  13       49.06       52.44      1.20 o
   7   7  13      121.84      119.00      2.45 o
   8   7  13        2.24        2.27      0.55 o
  -5   8  13       13.47       13.25      0.80 o
  -4   8  13        5.85        6.11      0.44 o
  -3   8  13       57.73       56.47      1.37 o
  -2   8  13       55.10       56.63      1.14 o
  -1   8  13       54.17       53.69      0.90 o
   0   8  13       42.81       43.18      0.82 o
   1   8  13        4.33        4.91      0.35 o
   2   8  13        4.43        3.67      0.33 o
   3   8  13        9.53        9.60      0.63 o
   4   8  13       11.58       10.62      0.59 o
   5   8  13        6.43        6.82      0.76 o
   6   8  13        4.24        4.23      0.83 o
   7   8  13       58.43       56.77      2.47 o
   8   8  13        0.00        0.42      0.34 o
  -4   9  13        2.39        1.63      0.31 o
  -3   9  13       21.73       20.34      0.69 o
  -2   9  13       32.47       31.80      0.90 o
  -1   9  13        0.58        0.96      0.26 o
   0   9  13        6.46        6.41      0.40 o
   1   9  13       10.71        9.59      0.65 o
   2   9  13       11.03       10.41      0.74 o
   3   9  13       12.59       12.76      0.88 o
   4   9  13        5.74        5.50      0.65 o
   5   9  13        0.50        0.22      0.41 o
   6   9  13        8.04        8.36      0.90 o
   7   9  13       17.33       16.64      1.29 o
  -3  10  13        0.24        0.22      0.41 o
  -2  10  13        0.56        1.20      0.45 o
   0  10  13        0.00        0.45      0.29 o
   1  10  13        2.29        1.59      0.39 o
   2  10  13       14.48       14.97      0.90 o
   3  10  13        2.31        2.60      0.51 o
   4  10  13        0.73        0.61      0.39 o
   5  10  13        0.02        0.10      0.41 o
   0  11  13        0.03        0.14      0.27 o
   1  11  13        1.03        0.98      0.39 o
   2  11  13        2.10        1.57      0.43 o
   3  11  13        0.01       -0.02      0.39 o
  -1  -9  14        0.14        0.22      0.43 o
   0  -9  14        0.52        0.27      0.43 o
   1  -9  14       15.88       14.82      1.08 o
  -4  -8  14       30.33       33.18      1.55 o
  -3  -8  14        0.09        0.14      0.28 o
  -2  -8  14        1.54        1.45      0.37 o
  -1  -8  14        5.18        5.62      0.45 o
   0  -8  14        0.12        0.26      0.37 o
   1  -8  14        4.44        4.51      0.75 o
   2  -8  14       55.42       54.82      2.07 o
   3  -8  14        5.85        5.66      0.72 o
   4  -8  14        1.63        2.17      0.55 o
  -5  -7  14      127.94      131.94      3.95 o
  -4  -7  14        2.97        1.98      0.55 o
  -3  -7  14        3.66        3.65      0.45 o
  -2  -7  14       21.95       23.44      1.50 o
  -1  -7  14       10.63       10.29      0.53 o
   0  -7  14       21.17       24.19      0.78 o
   1  -7  14       76.51       77.89      1.51 o
   2  -7  14       38.89       42.13      1.12 o
   3  -7  14      115.96      114.41      2.71 o
   4  -7  14        5.77        6.19      0.39 o
   5  -7  14       25.16       25.96      0.73 o
   6  -7  14       24.53       23.61      1.58 o
  -6  -6  14       27.54       29.08      1.15 o
  -5  -6  14      224.43      226.08      4.50 o
  -4  -6  14       31.22       30.61      1.55 o
  -3  -6  14       35.62       36.58      1.16 o
  -2  -6  14       88.69       91.32      1.59 o
  -1  -6  14       39.59       39.99      0.89 o
   0  -6  14        9.09        7.99      0.40 o
   1  -6  14      249.97      260.42      3.66 o
   2  -6  14       16.34       18.64      0.84 o
   3  -6  14       11.77       12.26      0.68 o
   4  -6  14       49.11       49.97      1.13 o
   5  -6  14      227.83      228.00      3.34 o
   6  -6  14        5.23        5.43      0.42 o
   7  -6  14        0.03        0.23      0.25 o
  -7  -5  14       17.48       17.60      0.91 o
  -6  -5  14       57.75       59.61      2.28 o
  -5  -5  14        1.89        1.85      0.40 o
  -4  -5  14        4.35        4.65      0.47 o
  -3  -5  14        0.26        0.41      0.39 o
  -2  -5  14        9.47        9.61      0.43 o
  -1  -5  14        2.39        2.62      0.24 o
   0  -5  14        1.44        1.93      0.22 o
   1  -5  14       28.85       27.73      0.60 o
   2  -5  14       80.09       80.63      1.29 o
   3  -5  14       19.90       20.13      0.57 o
   4  -5  14        4.27        4.91      0.33 o
   5  -5  14      159.37      157.79      2.22 o
   6  -5  14        4.14        3.77      0.47 o
   7  -5  14        1.06        0.86      0.41 o
   8  -5  14        6.31        6.36      0.58 o
  -7  -4  14        5.00        5.58      0.76 o
  -6  -4  14       84.23       87.33      2.08 o
  -5  -4  14       27.63       26.36      0.69 o
  -4  -4  14       18.61       19.26      0.55 o
  -3  -4  14        0.62        0.58      0.22 o
  -2  -4  14       84.69       77.34      2.69 o
  -1  -4  14       39.52       35.71      0.63 o
   0  -4  14       20.81       19.90      0.46 o
   1  -4  14      102.15       97.83      1.77 o
   2  -4  14       33.87       33.96      0.80 o
   3  -4  14        6.99        6.47      0.33 o
   4  -4  14       18.34       18.73      0.56 o
   5  -4  14       10.86        9.80      0.43 o
   6  -4  14        7.37        6.86      0.40 o
   7  -4  14       14.35       15.47      0.72 o
   8  -4  14       67.80       74.31      1.96 o
  -8  -3  14       10.17       11.37      0.62 o
  -7  -3  14        0.15        0.35      0.29 o
  -6  -3  14        3.45        3.19      1.13 o
  -5  -3  14       10.21       10.71      1.02 o
  -4  -3  14       13.72       13.64      0.62 o
  -3  -3  14       72.76       69.01      1.11 o
  -2  -3  14       83.36       81.17      1.21 o
  -1  -3  14       27.84       27.55      0.46 o
   0  -3  14        0.01        0.36      0.10 o
   1  -3  14       37.39       35.97      0.51 o
   2  -3  14       55.98       50.65      0.98 o
   3  -3  14        0.62        0.58      0.17 o
   4  -3  14        1.69        1.80      0.23 o
   5  -3  14       82.74       80.26      1.33 o
   6  -3  14        0.76        1.41      0.28 o
   7  -3  14        1.42        0.85      0.42 o
   8  -3  14       29.99       29.75      1.17 o
   9  -3  14      139.96      146.93      4.15 o
  -8  -2  14       37.69       40.44      2.18 o
  -7  -2  14       21.19       22.52      0.83 o
  -6  -2  14        0.00        0.10      0.28 o
  -5  -2  14        2.54        3.36      0.31 o
  -4  -2  14       46.99       44.59      1.48 o
  -3  -2  14      102.95       96.97      1.47 o
  -2  -2  14        0.46        0.34      0.17 o
  -1  -2  14       14.24       14.98      0.34 o
   0  -2  14        0.22        0.48      0.09 o
   1  -2  14       11.02       13.58      0.29 o
   2  -2  14        7.25        5.65      0.20 o
   3  -2  14       94.38       87.41      1.04 o
   4  -2  14       37.09       37.59      0.58 o
   5  -2  14       31.29       36.16      0.67 o
   6  -2  14       46.79       51.73      1.14 o
   7  -2  14       12.16       11.21      0.55 o
   8  -2  14       50.10       51.67      1.23 o
   9  -2  14       95.30       99.24      2.25 o
  -8  -1  14       12.40       11.45      1.00 o
  -7  -1  14       13.62       13.65      0.61 o
  -6  -1  14       23.93       26.22      0.85 o
  -5  -1  14        4.01        4.34      0.43 o
  -4  -1  14       38.40       30.92      0.68 o
  -3  -1  14       22.00       15.50      0.37 o
  -2  -1  14        9.82        8.34      0.30 o
  -1  -1  14       68.30       65.84      0.77 o
   0  -1  14      678.53      654.37      5.70 o
   1  -1  14      154.88      142.91      1.26 o
   2  -1  14      134.71      101.34      1.15 o
   3  -1  14        7.20        5.99      0.23 o
   4  -1  14       40.83       38.49      0.70 o
   5  -1  14        0.01        0.55      0.16 o
   6  -1  14       34.17       41.24      0.78 o
   7  -1  14       38.25       39.24      0.77 o
   8  -1  14       18.70       19.13      0.88 o
   9  -1  14      119.74      122.13      2.19 o
  -8   0  14       10.30        8.71      1.05 o
  -7   0  14        0.58        0.42      0.32 o
  -6   0  14       42.30       44.49      1.33 o
  -5   0  14        8.88        9.69      0.38 o
  -4   0  14        2.14        0.93      0.18 o
  -3   0  14      231.05      195.42      2.02 o
  -2   0  14        1.37        0.33      0.08 o
  -1   0  14      360.99      336.62      2.42 o
   0   0  14     1498.78     1443.67      9.76 o
   1   0  14      679.99      663.22      4.78 o
   2   0  14       74.46       62.23      0.69 o
   3   0  14      188.28      130.43      1.39 o
   4   0  14      362.23      291.55      3.05 o
   5   0  14       10.67       11.85      0.39 o
   6   0  14        3.28        4.85      0.34 o
   7   0  14      383.95      405.77      5.32 o
   8   0  14        1.79        1.77      0.28 o
   9   0  14        0.20        0.28      0.34 o
  10   0  14       57.57       60.03      2.21 o
  -8   1  14       99.78      102.94      2.37 o
  -7   1  14       62.62       63.93      2.09 o
  -6   1  14        9.75       10.18      0.45 o
  -5   1  14       12.06       16.22      0.42 o
  -4   1  14       25.66       18.14      0.43 o
  -3   1  14       20.94       19.30      0.33 o
  -2   1  14       15.15       16.85      0.32 o
  -1   1  14      707.81      675.55      4.64 o
   0   1  14      193.71      193.15      1.55 o
   1   1  14      259.71      256.53      1.87 o
   2   1  14       35.13       32.46      0.43 o
   3   1  14       60.21       56.81      0.69 o
   4   1  14        1.00        1.95      0.19 o
   5   1  14       76.25       67.97      1.20 o
   6   1  14        4.69        5.95      0.34 o
   7   1  14      160.25      164.17      2.45 o
   8   1  14       21.41       21.98      1.14 o
   9   1  14        1.86        1.56      0.33 o
  10   1  14       77.46       83.07      1.73 o
  -8   2  14       55.58       53.02      2.19 o
  -7   2  14        2.56        3.46      0.41 o
  -6   2  14        6.23        6.82      0.34 o
  -5   2  14       91.51       90.82      1.21 o
  -4   2  14        3.27        2.54      0.18 o
  -3   2  14       92.86       80.86      0.92 o
  -2   2  14        0.09        0.08      0.09 o
  -1   2  14       16.07       14.64      0.33 o
   0   2  14       30.75       28.87      0.47 o
   1   2  14      259.19      265.07      1.85 o
   2   2  14       45.06       44.69      0.49 o
   3   2  14        6.34        5.71      0.20 o
   4   2  14       24.81       19.73      0.39 o
   5   2  14        6.38        6.87      0.28 o
   6   2  14       12.06       14.85      0.44 o
   7   2  14        1.29        1.70      0.25 o
   8   2  14       59.26       58.65      1.35 o
   9   2  14        6.19        6.40      0.47 o
  10   2  14        9.34        9.13      0.53 o
  -8   3  14       44.99       47.62      1.21 o
  -7   3  14        4.20        4.95      0.38 o
  -6   3  14        5.10        4.92      0.30 o
  -5   3  14        8.19        8.12      0.45 o
  -4   3  14       39.20       39.16      0.60 o
  -3   3  14       99.00       89.03      0.99 o
  -2   3  14       21.14       18.97      0.39 o
  -1   3  14       24.99       26.89      0.43 o
   0   3  14       75.33       68.14      0.72 o
   1   3  14       41.44       38.38      0.52 o
   2   3  14      169.74      172.19      1.81 o
   3   3  14       96.32       95.29      1.14 o
   4   3  14        0.01       -0.04      0.08 o
   5   3  14        1.77        2.38      0.16 o
   6   3  14       14.91       16.02      0.44 o
   7   3  14       33.59       33.48      0.76 o
   8   3  14        0.51        0.21      0.28 o
   9   3  14        0.85        0.82      0.27 o
  10   3  14       13.49       12.23      0.92 o
  -8   4  14       23.32       24.65      0.83 o
  -7   4  14       22.42       23.73      0.69 o
  -6   4  14       18.89       17.54      0.53 o
  -5   4  14        3.99        3.49      0.25 o
  -4   4  14       79.02       79.97      0.99 o
  -3   4  14        1.67        1.64      0.24 o
  -2   4  14       27.02       24.47      0.42 o
  -1   4  14        3.86        2.64      0.18 o
   0   4  14       28.25       31.35      0.48 o
   1   4  14       17.19       19.31      0.44 o
   2   4  14       20.63       23.39      0.45 o
   3   4  14        5.65        6.44      0.24 o
   4   4  14       30.19       31.20      0.62 o
   5   4  14       19.37       18.66      0.50 o
   6   4  14      151.64      151.23      2.01 o
   7   4  14       71.19       72.34      1.75 o
   8   4  14        2.10        1.52      0.38 o
   9   4  14        0.01       -0.28      0.33 o
  10   4  14        7.87        7.42      0.82 o
  -7   5  14        4.20        3.91      0.30 o
  -6   5  14       12.25       11.30      0.41 o
  -5   5  14       28.71       28.47      0.57 o
  -4   5  14        0.15        0.11      0.12 o
  -3   5  14        6.43        6.80      0.25 o
  -2   5  14        0.05       -0.03      0.09 o
  -1   5  14        1.34        0.53      0.12 o
   0   5  14        0.29        0.40      0.13 o
   1   5  14        1.63        1.49      0.20 o
   2   5  14        4.94        5.49      0.25 o
   3   5  14        3.76        3.34      0.22 o
   4   5  14        0.24        0.34      0.14 o
   5   5  14       10.47       10.60      0.45 o
   6   5  14       66.97       63.42      1.32 o
   7   5  14        1.36        1.02      0.45 o
   8   5  14        0.25        0.18      0.32 o
   9   5  14        1.15        1.81      0.67 o
  -7   6  14        0.23        0.29      0.30 o
  -6   6  14        1.13        1.31      0.32 o
  -5   6  14       19.69       19.42      0.65 o
  -4   6  14       41.69       40.89      0.80 o
  -3   6  14       13.21       12.54      0.46 o
  -2   6  14        0.59        0.35      0.16 o
  -1   6  14       31.07       32.22      0.65 o
   0   6  14        2.63        2.91      0.22 o
   1   6  14        3.02        3.26      0.18 o
   2   6  14       14.01       15.21      0.40 o
   3   6  14        6.41        5.93      0.63 o
   4   6  14       38.23       39.08      0.80 o
   5   6  14       59.28       60.25      1.21 o
   6   6  14       22.24       23.46      0.76 o
   7   6  14       73.79       74.05      1.54 o
   8   6  14        6.78        6.17      0.76 o
   9   6  14        8.11        9.00      0.66 o
  -6   7  14        7.41        7.49      0.69 o
  -5   7  14       82.67       80.27      1.63 o
  -4   7  14        0.12        0.49      0.22 o
  -3   7  14       46.32       45.86      0.75 o
  -2   7  14       56.02       56.58      1.13 o
  -1   7  14        0.00        0.18      0.15 o
   0   7  14       16.24       15.84      0.45 o
   1   7  14        3.13        3.54      0.29 o
   2   7  14       18.70       18.84      0.91 o
   3   7  14       43.07       42.11      0.89 o
   4   7  14       36.15       34.79      0.77 o
   5   7  14        2.81        3.03      0.29 o
   6   7  14      176.09      177.74      3.22 o
   7   7  14       83.15       82.97      3.16 o
   8   7  14        3.29        2.43      0.55 o
  -5   8  14       11.99       12.02      0.62 o
  -4   8  14       14.26       13.33      0.61 o
  -3   8  14      197.79      188.68      2.52 o
  -2   8  14      231.72      225.78      3.43 o
  -1   8  14       49.43       51.41      0.96 o
   0   8  14       29.73       29.28      0.67 o
   1   8  14      128.89      126.82      2.35 o
   2   8  14        1.63        1.65      0.27 o
   3   8  14        6.24        6.35      0.46 o
   4   8  14       96.78       96.51      2.90 o
   5   8  14      136.15      134.65      7.20 o
   6   8  14        2.06        1.94      0.36 o
   7   8  14        5.23        4.95      0.90 o
   8   8  14       47.64       49.74      1.41 o
  -4   9  14        9.73        9.67      0.55 o
  -3   9  14       33.57       36.01      1.33 o
  -2   9  14        0.23        0.31      0.37 o
  -1   9  14        7.45        7.97      0.50 o
   0   9  14        0.39        0.14      0.22 o
   1   9  14        0.01        0.47      0.31 o
   2   9  14        1.45        0.76      0.35 o
   3   9  14        0.09       -0.02      0.31 o
   4   9  14        1.61        0.94      0.41 o
   5   9  14        4.89        4.60      0.70 o
   6   9  14        2.66        2.29      0.65 o
   7   9  14        0.73        0.86      0.57 o
  -3  10  14        9.80        9.01      0.77 o
  -2  10  14      159.36      167.07      3.42 o
   0  10  14        1.17        1.49      0.37 o
   1  10  14       41.81       41.06      1.47 o
   2  10  14       26.05       26.15      1.21 o
   3  10  14        1.31        1.12      0.43 o
   4  10  14        0.38        0.70      0.41 o
   5  10  14        9.12        7.63      0.86 o
   0  11  14        2.42        1.43      0.39 o
   1  11  14        7.75        6.30      0.61 o
   2  11  14        3.70        3.11      0.51 o
  -3  -8  15        5.29        4.99      0.50 o
  -2  -8  15        1.01        0.97      0.42 o
  -1  -8  15        3.35        3.36      0.40 o
   0  -8  15       21.89       21.94      0.79 o
   1  -8  15       24.51       23.23      0.77 o
   2  -8  15       27.22       27.97      0.77 o
   3  -8  15       50.92       51.22      2.04 o
  -4  -7  15        0.13        0.35      0.45 o
  -3  -7  15        7.00        6.32      0.76 o
  -2  -7  15       24.22       22.96      0.90 o
  -1  -7  15       26.72       25.15      1.11 o
   0  -7  15       41.16       41.51      1.19 o
   1  -7  15        0.07       -0.24      0.24 o
   2  -7  15      236.17      233.26      5.16 o
   3  -7  15      112.84      111.05      2.19 o
   4  -7  15       75.31       80.03      1.50 o
   5  -7  15       47.98       47.01      1.06 o
  -6  -6  15       47.70       50.27      2.07 o
  -5  -6  15        8.38       10.22      0.76 o
  -4  -6  15       15.15       15.99      1.15 o
  -3  -6  15       31.20       29.79      1.49 o
  -2  -6  15       36.64       38.02      1.01 o
  -1  -6  15       41.21       41.09      0.92 o
   0  -6  15       48.84       46.19      0.98 o
   1  -6  15      230.92      233.38      3.06 o
   2  -6  15       38.33       38.48      0.84 o
   3  -6  15      302.86      314.50      4.32 o
   4  -6  15      520.90      524.16      6.79 o
   5  -6  15       36.84       36.59      0.97 o
   6  -6  15       11.89       13.00      0.59 o
  -6  -5  15        1.17        2.24      0.46 o
  -5  -5  15       49.72       52.80      1.51 o
  -4  -5  15      208.86      212.92      5.74 o
  -3  -5  15        3.71        3.45      0.42 o
  -2  -5  15        5.73        4.63      0.50 o
  -1  -5  15        2.07        1.89      0.25 o
   0  -5  15       92.44       99.06      1.43 o
   1  -5  15       20.96       22.29      0.56 o
   2  -5  15        0.70        0.54      0.25 o
   3  -5  15       20.76       22.46      0.63 o
   4  -5  15        1.01        1.43      0.24 o
   5  -5  15      195.80      194.41      2.97 o
   6  -5  15        3.16        3.28      0.37 o
   7  -5  15       47.58       47.87      1.54 o
  -7  -4  15        2.02        1.59      0.55 o
  -6  -4  15       20.07       19.89      1.23 o
  -5  -4  15       17.13       16.81      0.56 o
  -4  -4  15       40.68       38.95      1.16 o
  -3  -4  15        8.46        8.41      0.36 o
  -2  -4  15        0.02        0.47      0.61 o
  -1  -4  15       79.27       84.33      1.20 o
   0  -4  15        1.48        2.19      0.20 o
   1  -4  15       21.81       25.38      0.63 o
   2  -4  15        2.06        1.43      0.21 o
   3  -4  15       38.31       40.91      0.85 o
   4  -4  15        1.81        2.30      0.26 o
   5  -4  15        0.20        0.19      0.34 o
   6  -4  15       13.96       13.80      0.62 o
   7  -4  15       16.23       17.39      0.89 o
   8  -4  15       29.13       29.65      1.19 o
  -7  -3  15       31.11       30.67      0.96 o
  -6  -3  15      102.35      104.96      2.12 o
  -5  -3  15        1.67        2.17      0.34 o
  -4  -3  15       98.60       98.18      1.94 o
  -3  -3  15       19.85       20.63      0.54 o
  -2  -3  15       29.38       29.98      0.73 o
  -1  -3  15        7.28        8.05      0.30 o
   0  -3  15        1.99        2.10      0.23 o
   1  -3  15       23.58       23.83      0.62 o
   2  -3  15       28.24       27.93      0.44 o
   3  -3  15        0.92        0.59      0.15 o
   4  -3  15        0.12       -0.13      0.15 o
   5  -3  15        5.90        6.58      0.42 o
   6  -3  15       10.08        9.74      0.78 o
   7  -3  15        1.89        1.92      0.41 o
   8  -3  15        3.28        3.97      0.54 o
  -8  -2  15       12.70       13.52      0.64 o
  -7  -2  15        0.01       -0.17      0.29 o
  -6  -2  15       76.70       79.01      2.39 o
  -5  -2  15       15.84       15.94      0.94 o
  -4  -2  15        7.49        7.18      0.40 o
  -3  -2  15        5.64        6.08      0.35 o
  -2  -2  15        9.34        9.75      0.37 o
  -1  -2  15        3.97        4.35      0.21 o
   0  -2  15       73.77       71.03      0.97 o
   1  -2  15       71.70       70.32      0.89 o
   2  -2  15       25.21       23.96      0.52 o
   3  -2  15       10.35       10.56      0.30 o
   4  -2  15       31.03       30.05      0.61 o
   5  -2  15       14.93       13.36      0.40 o
   6  -2  15       46.57       48.57      1.11 o
   7  -2  15       28.36       30.50      0.89 o
   8  -2  15       65.14       66.71      1.58 o
   9  -2  15        5.01        4.12      0.45 o
  -8  -1  15       10.06        8.87      0.90 o
  -7  -1  15        0.96        0.79      0.29 o
  -6  -1  15       26.30       24.59      0.83 o
  -5  -1  15      185.32      181.90      2.80 o
  -4  -1  15        1.23        1.45      0.24 o
  -3  -1  15        6.01        5.82      0.29 o
  -2  -1  15       10.76       11.07      0.35 o
  -1  -1  15       28.01       27.50      0.58 o
   0  -1  15       14.27       15.64      0.47 o
   1  -1  15       59.91       55.43      0.69 o
   2  -1  15        7.23        9.69      0.37 o
   3  -1  15       23.13       17.22      0.41 o
   4  -1  15        2.87        2.13      0.20 o
   5  -1  15       23.62       25.99      0.59 o
   6  -1  15      117.53      118.07      1.64 o
   7  -1  15       10.66       11.06      0.57 o
   8  -1  15       11.64       13.71      0.78 o
   9  -1  15        5.32        6.01      0.50 o
  -8   0  15        4.64        5.06      0.77 o
  -7   0  15        5.94        7.11      0.61 o
  -6   0  15        5.23        5.67      0.55 o
  -5   0  15        1.66        2.28      0.23 o
  -4   0  15        3.36        2.38      0.20 o
  -3   0  15        2.46        1.85      0.17 o
  -2   0  15        5.51        5.40      0.23 o
  -1   0  15        2.02        2.15      0.15 o
   0   0  15        7.01       17.17      1.10 o
   1   0  15        5.49        7.25      1.36 o
   2   0  15       18.21       14.72      0.36 o
   3   0  15        2.08        2.90      0.22 o
   4   0  15        7.52        8.61      0.34 o
   5   0  15       27.81       28.82      0.71 o
   6   0  15       56.16       57.87      1.13 o
   7   0  15        0.45        0.73      0.23 o
   8   0  15       32.04       30.88      0.83 o
   9   0  15       22.56       25.06      1.64 o
  -8   1  15       49.53       51.88      1.56 o
  -7   1  15        0.16       -0.15      0.32 o
  -6   1  15       68.23       67.83      1.72 o
  -5   1  15       20.31       25.05      0.60 o
  -4   1  15       24.26       22.41      0.42 o
  -3   1  15       13.18       13.48      0.30 o
  -2   1  15       39.23       31.83      0.47 o
  -1   1  15        0.87        0.62      0.11 o
   0   1  15      545.36      545.16      4.42 o
   1   1  15       11.47       14.33      0.35 o
   2   1  15       35.44       35.34      0.43 o
   3   1  15       94.09       79.35      0.95 o
   4   1  15       36.55       28.35      0.70 o
   5   1  15        0.21        0.38      0.17 o
   6   1  15       46.99       48.94      1.71 o
   7   1  15      105.54      109.83      2.22 o
   8   1  15        3.17        3.35      0.33 o
   9   1  15       57.24       57.24      1.48 o
  10   1  15      159.66      168.31      2.97 o
  -8   2  15       33.82       33.61      1.74 o
  -7   2  15        1.68        1.19      0.38 o
  -6   2  15        0.01        0.02      0.20 o
  -5   2  15      143.01      150.55      1.76 o
  -4   2  15        1.66        1.04      0.15 o
  -3   2  15       93.51       77.92      1.00 o
  -2   2  15      409.67      354.80      3.28 o
  -1   2  15       75.03       62.53      0.82 o
   0   2  15       77.67       75.06      0.92 o
   1   2  15     1984.09     1983.50     13.88 o
   2   2  15      343.80      347.17      2.70 o
   3   2  15       11.39       11.66      0.28 o
   4   2  15       20.56       15.46      0.35 o
   5   2  15       89.38       71.05      1.00 o
   6   2  15       26.46       27.26      0.62 o
   7   2  15        7.52        8.44      0.42 o
   8   2  15       26.19       27.05      1.27 o
   9   2  15       26.86       26.01      1.23 o
  10   2  15       17.05       17.31      0.70 o
  -8   3  15       10.17        9.19      0.69 o
  -7   3  15       36.74       38.45      0.91 o
  -6   3  15       21.13       24.10      0.59 o
  -5   3  15        3.46        2.60      0.23 o
  -4   3  15        0.04        0.12      0.11 o
  -3   3  15       73.74       63.54      0.81 o
  -2   3  15        0.06       -0.09      0.10 o
  -1   3  15        0.52        0.63      0.11 o
   0   3  15        0.52        1.14      0.20 o
   1   3  15       44.20       42.72      0.69 o
   2   3  15      134.10      128.52      1.28 o
   3   3  15        0.18       -0.02      0.12 o
   4   3  15       23.93       22.24      0.38 o
   5   3  15       61.17       58.79      0.74 o
   6   3  15        2.24        2.08      0.20 o
   7   3  15       10.21       10.29      0.42 o
   8   3  15       55.17       54.72      1.87 o
   9   3  15        3.52        3.94      0.36 o
  -7   4  15        1.13        1.36      0.45 o
  -6   4  15       15.97       16.32      0.52 o
  -5   4  15       33.45       35.53      0.68 o
  -4   4  15        0.16        0.35      0.13 o
  -3   4  15        1.79        1.80      0.17 o
  -2   4  15        5.72        4.50      0.25 o
  -1   4  15      141.28      132.07      1.50 o
   0   4  15       16.81       16.98      0.46 o
   1   4  15        1.57        1.92      0.28 o
   2   4  15      235.03      232.75      2.55 o
   3   4  15        2.20        2.11      0.19 o
   4   4  15        2.07        2.39      0.22 o
   5   4  15        3.41        3.40      0.26 o
   6   4  15        1.00        0.53      0.27 o
   7   4  15       26.91       26.55      0.94 o
   8   4  15        5.73        5.04      0.51 o
   9   4  15        3.45        3.15      0.47 o
  -7   5  15       34.84       36.55      0.81 o
  -6   5  15        1.38        1.70      0.23 o
  -5   5  15        3.50        4.16      0.43 o
  -4   5  15       47.43       47.98      0.71 o
  -3   5  15        0.19        0.05      0.12 o
  -2   5  15       13.53       13.50      0.34 o
  -1   5  15       17.52       16.31      0.39 o
   0   5  15        7.15        7.74      0.32 o
   1   5  15        1.28        1.31      0.16 o
   2   5  15       12.51       13.35      0.47 o
   3   5  15       33.28       33.11      0.84 o
   4   5  15       12.44       13.16      0.41 o
   5   5  15        2.63        2.67      0.28 o
   6   5  15        1.87        1.61      0.27 o
   7   5  15       19.09       17.42      1.10 o
   8   5  15        0.00        0.11      0.30 o
   9   5  15       32.38       29.03      1.08 o
  -6   6  15        0.10        0.00      0.26 o
  -5   6  15        1.05        0.33      0.25 o
  -4   6  15        9.69        8.68      0.44 o
  -3   6  15       48.62       49.77      0.88 o
  -2   6  15        1.09        1.15      0.20 o
  -1   6  15        0.00        0.14      0.15 o
   0   6  15        4.56        4.82      0.27 o
   1   6  15        0.40        0.46      0.11 o
   2   6  15        0.02        0.25      0.13 o
   3   6  15       16.53       16.92      0.44 o
   4   6  15        2.63        2.18      0.24 o
   5   6  15       15.76       15.05      0.80 o
   6   6  15       78.01       81.46      1.57 o
   7   6  15        8.73        6.98      0.58 o
   8   6  15       13.56       13.37      1.02 o
   9   6  15       23.38       22.93      1.18 o
  -6   7  15        1.65        1.80      0.36 o
  -5   7  15       14.82       13.78      0.66 o
  -4   7  15        6.34        5.70      0.38 o
  -3   7  15       12.53       10.56      0.46 o
  -2   7  15        0.58        0.30      0.33 o
  -1   7  15        0.66        0.55      0.17 o
   0   7  15       30.08       28.83      0.76 o
   1   7  15       13.45       14.49      0.48 o
   2   7  15       25.90       26.87      0.71 o
   3   7  15        2.19        2.22      0.26 o
   4   7  15        0.00        0.30      0.17 o
   5   7  15       15.03       15.41      0.57 o
   6   7  15      129.49      133.66      2.60 o
   7   7  15       28.65       28.58      1.03 o
   8   7  15        0.44        0.78      0.47 o
  -5   8  15        1.87        1.81      0.47 o
  -4   8  15       11.40       10.89      0.83 o
  -3   8  15      117.24      117.50      2.66 o
  -2   8  15        5.74        6.05      0.45 o
  -1   8  15       17.76       17.32      0.88 o
   0   8  15       49.34       48.81      0.94 o
   1   8  15       19.98       20.17      0.70 o
   2   8  15       11.23       12.67      0.59 o
   3   8  15       67.67       64.79      2.15 o
   4   8  15       76.27       74.36      2.47 o
   5   8  15       15.69       15.59      0.70 o
   6   8  15       30.06       29.05      0.90 o
   7   8  15      232.76      243.42      4.21 o
  -4   9  15       37.09       41.86      1.50 o
  -3   9  15        5.60        5.97      0.64 o
  -2   9  15       13.95       12.82      0.82 o
  -1   9  15       44.89       46.96      1.44 o
   0   9  15        2.03        2.33      0.32 o
   1   9  15        9.65        8.87      0.52 o
   2   9  15        0.45        0.90      0.39 o
   3   9  15        1.48        2.35      0.51 o
   4   9  15       21.87       21.78      1.23 o
   5   9  15        0.31        0.51      0.47 o
   6   9  15        7.94        5.70      0.84 o
  -2  10  15        1.83        2.38      1.04 o
  -1  10  15       60.71       60.17      1.86 o
   0  10  15        0.73        1.43      0.39 o
   1  10  15       21.67       20.22      1.04 o
   2  10  15        0.03        0.18      0.33 o
   3  10  15        0.87        1.17      0.45 o
   4  10  15        5.13        3.60      0.61 o
   5  10  15        0.80        1.00      0.53 o
  -2  -8  16        4.71        5.20      0.51 o
  -1  -8  16        0.95        1.11      0.33 o
   0  -8  16        0.10        0.20      0.28 o
   1  -8  16        4.97        5.26      1.02 o
   2  -8  16        8.80        8.86      0.88 o
  -4  -7  16        0.73        0.86      0.53 o
  -3  -7  16        1.38        2.21      0.55 o
  -2  -7  16        8.09        8.80      0.61 o
  -1  -7  16        6.01        6.36      0.52 o
   0  -7  16       23.68       25.93      0.94 o
   1  -7  16       24.31       23.30      0.88 o
   2  -7  16        0.10        0.52      0.28 o
   3  -7  16       22.47       22.28      0.83 o
   4  -7  16        0.33        0.23      0.25 o
  -5  -6  16       13.52       13.78      0.82 o
  -4  -6  16       22.92       23.13      0.98 o
  -3  -6  16        7.47        7.71      0.84 o
  -2  -6  16        0.62        1.33      0.49 o
  -1  -6  16        3.39        4.85      0.41 o
   0  -6  16        6.92        7.44      0.45 o
   1  -6  16        1.41        0.97      0.25 o
   2  -6  16       27.21       26.41      0.94 o
   3  -6  16        1.95        1.79      0.32 o
   4  -6  16        7.91        8.19      0.50 o
   5  -6  16        0.76        0.49      0.35 o
   6  -6  16       33.37       34.82      1.11 o
  -6  -5  16        9.19        8.56      0.69 o
  -5  -5  16      240.06      243.88      4.45 o
  -4  -5  16       41.92       43.16      1.31 o
  -3  -5  16       15.91       15.06      0.77 o
  -2  -5  16       14.83       16.95      1.12 o
  -1  -5  16       14.14       13.00      0.67 o
   0  -5  16       55.37       57.00      1.11 o
   1  -5  16        0.40        0.82      0.21 o
   2  -5  16      123.25      129.02      1.88 o
   3  -5  16       43.82       40.16      0.89 o
   4  -5  16      144.10      143.67      2.08 o
   5  -5  16       11.69       13.25      0.60 o
   6  -5  16        0.00        0.02      0.31 o
   7  -5  16       20.95       21.59      0.97 o
  -7  -4  16        9.12       10.41      0.92 o
  -6  -4  16        0.99        0.88      0.51 o
  -5  -4  16      311.46      305.96      7.28 o
  -4  -4  16      109.89      109.49      2.36 o
  -3  -4  16       57.81       57.75      1.48 o
  -2  -4  16       33.88       38.73      1.12 o
  -1  -4  16      151.52      154.71      3.02 o
   0  -4  16       12.67       12.51      0.50 o
   1  -4  16      104.60      111.12      1.50 o
   2  -4  16      218.20      236.71      2.98 o
   3  -4  16        1.79        1.45      0.23 o
   4  -4  16        0.41        0.48      0.19 o
   5  -4  16      366.62      363.83      4.97 o
   6  -4  16       13.54       12.84      1.76 o
   7  -4  16        8.71        8.98      0.68 o
   8  -4  16        8.53       10.28      0.76 o
  -7  -3  16        6.24        7.06      0.51 o
  -6  -3  16       75.21       76.69      1.87 o
  -5  -3  16       29.05       29.48      0.94 o
  -4  -3  16       13.78       14.94      0.64 o
  -3  -3  16       15.22       16.02      0.86 o
  -2  -3  16       17.17       17.55      0.50 o
  -1  -3  16       12.16       11.52      0.43 o
   0  -3  16       17.66       18.01      0.44 o
   1  -3  16       94.15       92.48      1.19 o
   2  -3  16       88.58       90.48      1.14 o
   3  -3  16       10.51       11.82      0.69 o
   4  -3  16       23.04       22.34      0.69 o
   5  -3  16       61.53       63.25      1.37 o
   6  -3  16      123.47      121.31      2.10 o
   7  -3  16        0.09       -0.15      0.24 o
   8  -3  16        1.67        1.62      0.36 o
  -7  -2  16        4.01        4.10      0.42 o
  -6  -2  16       49.78       52.97      3.01 o
  -5  -2  16       92.70       88.01      1.86 o
  -4  -2  16        5.54        5.23      0.80 o
  -3  -2  16       27.05       26.05      0.71 o
  -2  -2  16      164.95      152.66      2.02 o
  -1  -2  16        2.25        1.82      0.19 o
   0  -2  16       25.90       23.68      0.50 o
   1  -2  16       17.71       19.32      0.45 o
   2  -2  16        5.19        4.32      0.24 o
   3  -2  16       49.13       47.78      0.76 o
   4  -2  16       14.71       12.48      0.39 o
   5  -2  16       11.46        9.32      0.36 o
   6  -2  16       36.71       34.09      0.94 o
   7  -2  16        8.70        8.65      0.55 o
   8  -2  16      120.82      130.16      2.29 o
   9  -2  16        1.77        2.28      0.40 o
  -8  -1  16       16.94       15.01      1.15 o
  -7  -1  16       11.12       12.41      1.02 o
  -6  -1  16        9.01        8.02      0.53 o
  -5  -1  16       14.97       16.55      0.69 o
  -4  -1  16       50.54       49.97      1.22 o
  -3  -1  16        2.22        2.43      0.23 o
  -2  -1  16      101.80       95.04      1.36 o
  -1  -1  16       45.14       44.83      0.93 o
   0  -1  16        0.00        0.15      0.14 o
   1  -1  16       11.19       10.58      0.33 o
   2  -1  16      122.70      113.35      1.40 o
   3  -1  16        1.24        2.16      0.19 o
   4  -1  16        2.39        1.90      0.20 o
   5  -1  16       12.96       11.97      0.66 o
   6  -1  16       29.15       28.86      0.65 o
   7  -1  16       17.21       16.68      0.50 o
   8  -1  16        3.03        2.62      0.38 o
   9  -1  16      116.67      118.94      2.18 o
  -8   0  16       18.60       21.92      1.17 o
  -7   0  16        3.16        2.66      0.48 o
  -6   0  16        7.94        7.71      0.61 o
  -5   0  16        3.94        3.66      0.29 o
  -4   0  16       69.14       72.42      1.14 o
  -3   0  16       55.75       55.41      0.85 o
  -2   0  16        7.36        6.48      0.26 o
  -1   0  16        0.59        0.78      0.12 o
   0   0  16        6.39        8.10      0.24 o
   1   0  16       59.26       61.07      0.87 o
   2   0  16        8.86        6.65      0.28 o
   3   0  16       48.12       45.48      0.82 o
   4   0  16        0.35        0.49      0.16 o
   5   0  16       27.50       28.41      0.93 o
   6   0  16       25.77       28.88      0.75 o
   7   0  16       18.48       18.25      0.62 o
   8   0  16       27.62       28.10      0.77 o
   9   0  16       95.04       99.11      2.49 o
  -8   1  16        8.80        8.69      1.37 o
  -7   1  16        3.55        3.19      0.49 o
  -6   1  16       72.83       74.35      1.85 o
  -5   1  16       12.18       11.89      0.44 o
  -4   1  16        0.00        0.20      0.18 o
  -3   1  16       69.12       55.63      0.77 o
  -2   1  16        4.41        5.41      0.24 o
  -1   1  16       28.87       25.47      0.41 o
   0   1  16      145.06      148.20      1.41 o
   1   1  16       19.69       17.84      0.34 o
   2   1  16      100.08       85.32      1.03 o
   3   1  16      103.32       91.45      1.19 o
   4   1  16       81.43       77.52      1.07 o
   5   1  16       13.20       10.55      0.43 o
   6   1  16       59.98       64.28      1.21 o
   7   1  16       25.56       27.13      0.75 o
   8   1  16       12.52       12.47      0.74 o
   9   1  16       66.04       67.40      1.33 o
  -8   2  16        2.72        2.07      0.65 o
  -7   2  16        2.06        1.96      0.59 o
  -6   2  16       11.11       12.66      0.90 o
  -5   2  16       38.64       39.02      0.74 o
  -4   2  16        1.78        2.21      0.19 o
  -3   2  16      105.80       91.86      1.21 o
  -2   2  16        9.56        7.35      0.46 o
  -1   2  16       83.72       79.45      1.07 o
   0   2  16      421.18      405.63      4.03 o
   1   2  16     1161.85     1123.68      8.20 o
   2   2  16        6.96        6.58      0.20 o
   3   2  16      174.94      152.80      1.50 o
   4   2  16      209.38      181.07      2.04 o
   5   2  16       15.09       12.82      0.38 o
   6   2  16        0.13        0.29      0.24 o
   7   2  16      168.81      179.41      2.65 o
   8   2  16       22.02       23.01      0.94 o
   9   2  16        0.55        0.21      0.27 o
  -7   3  16      102.94      109.94      1.76 o
  -6   3  16       10.90       11.48      0.47 o
  -5   3  16        8.83        9.70      0.38 o
  -4   3  16        2.39        1.04      0.15 o
  -3   3  16        0.13        0.37      0.15 o
  -2   3  16      103.96       98.97      1.18 o
  -1   3  16      157.79      148.34      1.72 o
   0   3  16      353.80      354.83      3.06 o
   1   3  16       83.65       81.95      1.05 o
   2   3  16       30.22       32.31      0.58 o
   3   3  16       61.30       60.78      0.87 o
   4   3  16       30.12       29.51      0.56 o
   5   3  16       78.70       74.00      1.03 o
   6   3  16        3.83        4.03      0.25 o
   7   3  16       23.73       24.87      0.64 o
   8   3  16      121.38      125.41      2.28 o
   9   3  16        0.41        0.06      0.43 o
  -7   4  16       16.23       17.36      0.76 o
  -6   4  16        0.01       -0.04      0.19 o
  -5   4  16       11.91       13.21      0.43 o
  -4   4  16       19.58       19.21      0.45 o
  -3   4  16       18.59       15.73      0.46 o
  -2   4  16       12.39       11.65      0.34 o
  -1   4  16       13.23       11.68      0.35 o
   0   4  16       24.16       24.48      0.54 o
   1   4  16      239.85      246.56      2.51 o
   2   4  16        3.80        3.90      0.29 o
   3   4  16       63.02       62.52      0.96 o
   4   4  16       20.12       20.01      0.60 o
   5   4  16        2.48        2.06      0.23 o
   6   4  16        0.68        1.08      0.32 o
   7   4  16        2.07        1.77      0.77 o
   8   4  16       41.50       41.26      1.91 o
   9   4  16        0.15        0.14      0.33 o
  -7   5  16       19.34       18.87      0.65 o
  -6   5  16        3.53        3.61      0.30 o
  -5   5  16        0.22        0.12      0.16 o
  -4   5  16       77.53       75.61      0.98 o
  -3   5  16       33.87       31.54      0.66 o
  -2   5  16        9.81        9.45      0.32 o
  -1   5  16        0.23        0.65      0.14 o
   0   5  16        0.41        0.31      0.14 o
   1   5  16       55.52       54.78      0.74 o
   2   5  16       71.82       71.87      1.04 o
   3   5  16        0.08        0.09      0.14 o
   4   5  16        1.38        1.44      0.20 o
   5   5  16        3.52        3.69      0.32 o
   6   5  16        0.10        0.24      0.23 o
   7   5  16       36.37       36.29      1.62 o
   8   5  16        0.48        0.40      0.33 o
   9   5  16        0.00        0.03      0.35 o
  -6   6  16        4.48        3.63      0.44 o
  -5   6  16        0.00       -0.03      0.25 o
  -4   6  16       39.37       39.14      1.27 o
  -3   6  16       18.78       18.17      0.53 o
  -2   6  16        0.28        0.23      0.18 o
  -1   6  16        0.27        0.18      0.16 o
   0   6  16        7.50        8.18      0.27 o
   1   6  16       11.30       10.91      0.31 o
   2   6  16        0.32        0.36      0.12 o
   3   6  16       67.40       67.43      1.01 o
   4   6  16       26.98       27.79      0.74 o
   5   6  16        2.23        2.83      0.32 o
   6   6  16       64.35       64.20      1.89 o
   7   6  16        0.04       -0.01      0.31 o
   8   6  16       15.77       14.80      1.08 o
  -5   7  16        7.19        6.69      0.50 o
  -4   7  16        5.06        4.34      0.41 o
  -3   7  16        3.98        3.77      0.41 o
  -2   7  16        0.17       -0.18      0.20 o
  -1   7  16        0.51        0.39      0.17 o
   0   7  16        3.74        3.79      0.29 o
   1   7  16        9.58        9.61      0.39 o
   2   7  16        1.48        1.76      0.26 o
   3   7  16        0.44        0.55      0.13 o
   4   7  16        0.01        0.20      0.18 o
   5   7  16       10.20        9.89      0.94 o
   6   7  16       10.35       10.57      0.62 o
   7   7  16        4.51        4.09      0.74 o
   8   7  16       10.67       11.06      0.92 o
  -4   8  16       29.34       31.38      0.94 o
  -3   8  16       18.21       19.60      1.00 o
  -2   8  16        0.00       -0.05      0.26 o
  -1   8  16        8.36        8.88      0.51 o
   0   8  16        3.48        4.29      0.61 o
   1   8  16        0.00        0.08      0.19 o
   2   8  16        7.81        8.08      0.72 o
   3   8  16        0.37        0.51      0.39 o
   4   8  16       25.42       24.47      1.33 o
   5   8  16        3.25        3.36      0.29 o
   6   8  16       10.69       11.19      0.57 o
   7   8  16        9.39        9.91      0.64 o
  -3   9  16        3.97        4.97      0.61 o
  -2   9  16       20.96       20.65      1.00 o
  -1   9  16       20.47       22.48      1.01 o
   0   9  16       17.29       15.87      0.72 o
   1   9  16        2.90        2.76      0.49 o
   2   9  16        0.85        1.19      0.41 o
   3   9  16       19.68       21.41      1.17 o
   4   9  16       36.33       32.71      1.55 o
   5   9  16        1.64        2.74      0.63 o
   6   9  16       52.69       55.45      2.33 o
  -1  10  16       52.51       52.18      1.74 o
   0  10  16       10.79       11.02      0.80 o
   1  10  16       51.42       47.58      1.70 o
   2  10  16        3.66        3.13      0.53 o
   3  10  16        3.59        3.13      0.61 o
   4  10  16       13.77       11.92      0.98 o
  -3  -7  17        1.01        1.43      0.53 o
  -2  -7  17        6.31        6.60      0.78 o
  -1  -7  17        4.63        5.18      0.50 o
   0  -7  17        0.04        0.17      0.28 o
   1  -7  17        0.02        0.36      0.34 o
   2  -7  17        7.57        7.52      0.54 o
   3  -7  17        2.18        1.97      0.35 o
   4  -7  17        4.41        3.68      0.37 o
  -4  -6  17       17.68       18.21      0.90 o
  -3  -6  17        0.23        0.82      0.47 o
  -2  -6  17        1.30        1.39      0.55 o
  -1  -6  17        2.41        2.76      0.57 o
   0  -6  17       11.09       11.04      0.64 o
   1  -6  17       13.06       13.00      0.69 o
   2  -6  17       32.69       33.12      1.08 o
   3  -6  17       59.88       63.85      1.37 o
   4  -6  17       34.97       35.50      0.97 o
   5  -6  17       23.50       22.76      0.79 o
  -5  -5  17       11.26       11.56      0.75 o
  -4  -5  17        0.00       -0.15      0.29 o
  -3  -5  17        2.07        2.38      0.42 o
  -2  -5  17       59.82       61.39      1.57 o
  -1  -5  17       12.93       12.43      0.96 o
   0  -5  17        0.22        0.23      0.27 o
   1  -5  17       54.74       57.01      1.13 o
   2  -5  17      143.11      142.38      2.06 o
   3  -5  17      372.00      381.64      4.57 o
   4  -5  17       18.82       21.41      0.75 o
   5  -5  17        0.01        0.30      0.26 o
   6  -5  17      141.67      141.18      3.02 o
  -6  -4  17       11.99       12.37      1.00 o
  -5  -4  17       81.25       82.91      2.68 o
  -4  -4  17        0.41        1.01      0.36 o
  -3  -4  17       25.28       29.24      1.04 o
  -2  -4  17       62.13       64.95      1.59 o
  -1  -4  17        2.56        2.21      0.35 o
   0  -4  17       21.35       20.82      1.34 o
   1  -4  17      344.10      358.15      4.29 o
   2  -4  17       37.26       38.21      0.97 o
   3  -4  17      221.53      222.86      4.08 o
   4  -4  17      473.94      472.71      7.74 o
   5  -4  17      358.97      359.96      6.19 o
   6  -4  17        0.17        0.17      0.32 o
   7  -4  17       13.69       14.48      1.77 o
  -7  -3  17       63.10       62.94      1.47 o
  -6  -3  17       15.81       16.45      0.71 o
  -5  -3  17        1.03        2.41      0.37 o
  -4  -3  17      192.65      199.20      3.46 o
  -3  -3  17       47.51       49.72      1.20 o
  -2  -3  17       10.98        9.19      0.42 o
  -1  -3  17        2.64        2.71      0.22 o
   0  -3  17       37.03       38.23      0.67 o
   1  -3  17       18.45       20.03      0.58 o
   2  -3  17       95.15       97.94      1.53 o
   3  -3  17       36.38       38.49      0.95 o
   4  -3  17       36.66       35.93      1.90 o
   5  -3  17      237.69      236.12      4.44 o
   6  -3  17       15.21       15.73      0.66 o
   7  -3  17       33.20       33.74      0.99 o
   8  -3  17        5.16        5.42      0.70 o
  -7  -2  17        0.65        0.88      0.32 o
  -6  -2  17        2.27        3.10      0.40 o
  -5  -2  17        0.05       -0.06      0.28 o
  -4  -2  17       94.90       91.89      1.89 o
  -3  -2  17        2.46        2.80      0.36 o
  -2  -2  17       11.20       11.21      0.42 o
  -1  -2  17       65.50       65.57      1.74 o
   0  -2  17       15.02       16.89      0.44 o
   1  -2  17        0.64        1.52      0.18 o
   2  -2  17       62.89       62.18      0.93 o
   3  -2  17       44.85       50.18      0.88 o
   4  -2  17        0.82        0.47      0.17 o
   5  -2  17        3.18        3.05      0.33 o
   6  -2  17        0.40        0.91      0.28 o
   7  -2  17        0.99        0.54      0.28 o
   8  -2  17        0.00       -0.01      0.28 o
  -7  -1  17       13.35       12.98      1.04 o
  -6  -1  17       71.34       73.67      1.72 o
  -5  -1  17        2.13        2.44      0.42 o
  -4  -1  17       36.11       36.11      1.01 o
  -3  -1  17       52.65       54.89      1.42 o
  -2  -1  17       49.80       50.51      0.91 o
  -1  -1  17        1.41        1.59      0.25 o
   0  -1  17       70.48       69.65      1.43 o
   1  -1  17       40.56       39.93      0.77 o
   2  -1  17       16.23       16.55      0.47 o
   3  -1  17        3.16        3.28      0.22 o
   4  -1  17        0.00        0.33      0.17 o
   5  -1  17        1.71        2.57      0.25 o
   6  -1  17        1.18        1.02      0.21 o
   7  -1  17        0.31        0.18      0.18 o
   8  -1  17       11.91       12.39      0.62 o
   9  -1  17        1.26        1.79      0.38 o
  -7   0  17        2.81        2.53      0.47 o
  -6   0  17       39.89       42.38      1.51 o
  -5   0  17       25.47       24.76      0.98 o
  -4   0  17        3.21        3.29      0.26 o
  -3   0  17       61.45       58.18      0.91 o
  -2   0  17       82.74       80.46      1.11 o
  -1   0  17        1.78        2.44      0.17 o
   0   0  17       53.44       55.01      0.84 o
   1   0  17        7.34        6.82      0.28 o
   2   0  17        0.40        0.52      0.16 o
   3   0  17       14.45       14.64      0.44 o
   4   0  17       41.08       38.04      0.84 o
   5   0  17       13.91       11.48      0.47 o
   6   0  17       25.16       25.49      1.07 o
   7   0  17       20.46       20.54      0.66 o
   8   0  17       94.00       97.17      1.69 o
   9   0  17        6.29        6.83      0.62 o
  -7   1  17        2.14        2.16      0.45 o
  -6   1  17        6.30        6.90      0.61 o
  -5   1  17       90.81       90.92      1.69 o
  -4   1  17       55.70       54.37      1.05 o
  -3   1  17        2.81        2.70      0.27 o
  -2   1  17        3.05        2.77      0.18 o
  -1   1  17       92.43       90.63      0.99 o
   0   1  17       21.85       19.08      0.37 o
   1   1  17       98.98       91.27      1.09 o
   2   1  17        0.00        0.01      0.12 o
   3   1  17        2.71        4.40      0.24 o
   4   1  17       14.62       13.80      0.40 o
   5   1  17        0.08        0.24      0.19 o
   6   1  17       14.43       13.83      0.53 o
   7   1  17        1.85        1.76      0.28 o
   8   1  17        0.00       -0.13      0.23 o
   9   1  17       30.61       30.70      0.90 o
  -7   2  17        0.72        1.27      0.55 o
  -6   2  17        0.01        0.35      0.31 o
  -5   2  17        0.95        0.76      0.22 o
  -4   2  17        5.00        4.53      0.27 o
  -3   2  17       16.53       15.07      0.48 o
  -2   2  17        3.14        2.64      0.22 o
  -1   2  17        0.32        0.07      0.18 o
   0   2  17        2.97        3.41      0.30 o
   1   2  17        0.25        0.73      0.13 o
   2   2  17        0.24        0.40      0.11 o
   3   2  17        3.12        3.92      0.21 o
   4   2  17        8.44        7.55      0.30 o
   5   2  17       21.21       20.24      0.52 o
   6   2  17        6.04        5.87      0.35 o
   7   2  17       31.22       31.88      0.81 o
   8   2  17       83.95       81.08      1.73 o
   9   2  17        1.07        1.34      0.44 o
  -7   3  17       14.08       14.57      0.68 o
  -6   3  17        4.89        5.24      0.39 o
  -5   3  17       46.39       50.80      0.90 o
  -4   3  17        2.32        2.15      0.21 o
  -3   3  17        1.14        0.84      0.17 o
  -2   3  17        9.10        7.67      0.32 o
  -1   3  17       65.14       62.77      0.94 o
   0   3  17      227.53      225.16      2.59 o
   1   3  17      127.49      124.04      1.46 o
   2   3  17       35.11       33.46      0.61 o
   3   3  17        5.03        4.09      0.24 o
   4   3  17       79.74       74.47      1.01 o
   5   3  17       14.45       13.05      0.48 o
   6   3  17       16.38       16.92      0.45 o
   7   3  17       94.01       96.69      1.53 o
   8   3  17       25.67       27.05      1.35 o
   9   3  17       10.59       10.80      0.92 o
  -7   4  17        7.32        8.34      0.46 o
  -6   4  17        1.78        1.89      0.34 o
  -5   4  17       78.53       82.18      1.28 o
  -4   4  17        3.35        4.20      0.25 o
  -3   4  17        3.62        2.59      0.24 o
  -2   4  17      288.14      264.92      2.61 o
  -1   4  17      103.53       94.40      1.34 o
   0   4  17       74.69       73.08      1.11 o
   1   4  17      522.96      521.26      4.92 o
   2   4  17      872.39      878.56      8.02 o
   3   4  17       54.99       54.07      0.83 o
   4   4  17        3.04        2.93      0.24 o
   5   4  17      102.70       99.55      1.49 o
   6   4  17        5.94        6.78      0.51 o
   7   4  17        4.66        5.68      0.51 o
   8   4  17        1.32        2.00      0.42 o
   9   4  17       44.83       42.66      1.34 o
  -6   5  17       27.09       29.68      0.73 o
  -5   5  17        2.40        3.57      0.61 o
  -4   5  17       11.71       11.83      0.42 o
  -3   5  17        2.19        1.80      0.22 o
  -2   5  17       26.88       26.04      0.55 o
  -1   5  17        0.23        0.01      0.13 o
   0   5  17        5.14        5.85      0.29 o
   1   5  17       69.77       67.75      0.85 o
   2   5  17       45.11       43.41      0.72 o
   3   5  17        0.00        0.15      0.15 o
   4   5  17       17.98       17.48      0.58 o
   5   5  17        8.53        8.15      0.47 o
   6   5  17        9.93       10.05      1.22 o
   7   5  17        0.00        0.25      0.41 o
   8   5  17        2.32        1.85      0.43 o
   9   5  17       13.89       13.84      1.13 o
  -6   6  17        0.06        0.12      0.28 o
  -5   6  17       29.22       28.79      1.23 o
  -4   6  17       10.36       10.80      0.51 o
  -3   6  17        0.10       -0.01      0.23 o
  -2   6  17        0.24        0.11      0.19 o
  -1   6  17      103.16      104.28      1.34 o
   0   6  17        0.52        0.37      0.14 o
   1   6  17        2.66        2.27      0.20 o
   2   6  17       89.22       90.35      1.08 o
   3   6  17       71.66       73.10      1.50 o
   4   6  17        7.33        7.81      0.49 o
   5   6  17        6.27        6.05      0.42 o
   6   6  17       17.94       17.54      0.80 o
   7   6  17       37.47       36.60      1.62 o
   8   6  17        3.43        3.91      0.70 o
  -5   7  17        7.04        6.89      0.52 o
  -4   7  17       12.98       12.22      0.83 o
  -3   7  17       10.91        9.90      1.37 o
  -2   7  17        1.85        1.93      0.51 o
  -1   7  17       15.19       13.94      0.51 o
   0   7  17        0.01        0.07      0.20 o
   1   7  17        0.62        0.80      0.19 o
   2   7  17        6.14        6.49      0.40 o
   3   7  17       20.22       19.82      0.45 o
   4   7  17        3.37        3.53      0.35 o
   5   7  17       11.51       10.79      0.59 o
   6   7  17        0.89        1.88      0.61 o
   7   7  17       16.91       18.44      0.86 o
   8   7  17        1.20        1.00      0.49 o
  -4   8  17        8.03        7.84      0.72 o
  -3   8  17       14.00       13.71      0.86 o
  -2   8  17        0.47        0.73      0.40 o
  -1   8  17        0.94        1.06      0.29 o
   0   8  17        0.13        0.17      0.21 o
   1   8  17        2.69        2.64      0.31 o
   2   8  17        1.99        1.47      0.45 o
   3   8  17        0.99        0.39      0.41 o
   4   8  17        1.24        0.67      0.47 o
   5   8  17        0.05        0.22      0.18 o
   6   8  17       34.82       34.91      1.33 o
   7   8  17        9.09       10.00      0.64 o
  -3   9  17        4.93        4.85      0.62 o
  -2   9  17        0.00        0.36      0.38 o
  -1   9  17        0.22        0.35      0.39 o
   0   9  17        1.49        1.61      0.35 o
   1   9  17        0.03        0.35      0.35 o
   2   9  17        2.97        2.37      0.51 o
   3   9  17        2.96        2.49      0.55 o
   4   9  17        2.15        3.07      0.61 o
   5   9  17        1.02        0.98      0.57 o
   6   9  17       60.07       62.08      2.51 o
  -1  10  17        4.44        3.29      0.53 o
   0  10  17       11.82       11.16      0.84 o
   1  10  17       21.60       21.63      1.15 o
   2  10  17        3.79        4.13      0.61 o
   3  10  17        4.36        3.39      0.61 o
   4  10  17       45.68       45.98      1.94 o
  -2  -7  18       82.75       86.28      2.88 o
  -1  -7  18        2.05        2.39      0.57 o
   0  -7  18        3.11        4.48      0.47 o
   1  -7  18        7.30        8.18      1.63 o
   2  -7  18        1.20        1.07      0.34 o
   3  -7  18        0.14        0.27      0.30 o
  -4  -6  18       17.31       16.72      1.44 o
  -3  -6  18        0.17        0.00      0.33 o
  -2  -6  18       18.30       18.44      1.23 o
  -1  -6  18        0.50        1.12      0.49 o
   0  -6  18        1.28        1.64      0.53 o
   1  -6  18        0.25        0.41      0.28 o
   2  -6  18        0.28        0.25      0.29 o
   3  -6  18        2.45        3.35      0.38 o
   4  -6  18        0.60        0.65      0.26 o
   5  -6  18       12.26       11.91      0.74 o
  -5  -5  18        2.55        2.89      0.49 o
  -4  -5  18       10.48        9.88      0.69 o
  -3  -5  18        5.05        5.30      0.87 o
  -2  -5  18        6.92        7.29      0.57 o
  -1  -5  18        4.34        4.81      0.48 o
   0  -5  18       15.36       15.68      1.08 o
   1  -5  18        6.82        6.79      0.76 o
   2  -5  18        0.13        0.36      0.31 o
   3  -5  18        1.06        0.91      0.47 o
   4  -5  18       51.09       51.90      1.70 o
   5  -5  18       52.78       54.17      1.61 o
   6  -5  18        4.18        3.93      1.19 o
  -6  -4  18        1.87        2.90      0.61 o
  -5  -4  18        9.41        8.53      0.88 o
  -4  -4  18        4.69        3.76      0.65 o
  -3  -4  18       12.64       12.53      0.98 o
  -2  -4  18        3.69        3.95      0.45 o
  -1  -4  18        1.54        1.10      0.33 o
   0  -4  18       52.08       55.71      1.44 o
   1  -4  18        5.82        5.12      0.40 o
   2  -4  18        0.65        0.69      0.34 o
   3  -4  18        1.74        2.04      0.70 o
   4  -4  18        0.72        0.09      0.31 o
   5  -4  18        3.97        3.31      1.18 o
   6  -4  18       18.74       18.70      0.95 o
   7  -4  18        8.30        8.93      0.72 o
  -6  -3  18        1.01        0.97      0.33 o
  -5  -3  18      156.43      160.78      2.94 o
  -4  -3  18      156.55      158.65      2.89 o
  -3  -3  18        4.45        5.13      0.41 o
  -2  -3  18        0.00        0.13      0.19 o
  -1  -3  18       21.03       22.59      0.63 o
   0  -3  18       37.08       34.31      0.70 o
   1  -3  18       66.79       72.87      1.04 o
   2  -3  18       69.80       69.16      1.21 o
   3  -3  18        1.16        1.88      0.30 o
   4  -3  18      201.58      194.57      2.96 o
   5  -3  18       66.63       64.91      1.43 o
   6  -3  18       35.04       37.96      2.09 o
   7  -3  18       25.97       26.47      0.89 o
  -6  -2  18        0.08        0.33      0.29 o
  -5  -2  18      122.83      126.24      2.85 o
  -4  -2  18      306.65      303.00      4.99 o
  -3  -2  18       95.26       92.72      1.89 o
  -2  -2  18        9.43       11.31      0.56 o
  -1  -2  18      197.79      203.67      2.60 o
   0  -2  18       25.65       25.38      0.56 o
   1  -2  18        8.80       10.95      0.37 o
   2  -2  18      362.64      389.29      4.05 o
   3  -2  18       42.35       47.39      0.86 o
   4  -2  18       12.82       12.55      0.42 o
   5  -2  18      176.85      177.33      3.12 o
   6  -2  18      181.83      177.48      2.81 o
   7  -2  18       11.11       10.87      0.59 o
   8  -2  18        1.64        1.47      0.36 o
  -7  -1  18        0.22        1.15      0.55 o
  -6  -1  18       39.33       41.30      1.39 o
  -5  -1  18      168.34      169.78      3.04 o
  -4  -1  18       45.20       45.05      1.17 o
  -3  -1  18       19.29       18.26      0.81 o
  -2  -1  18       21.85       24.04      0.61 o
  -1  -1  18        1.13        0.73      0.18 o
   0  -1  18        1.05        1.53      0.21 o
   1  -1  18       19.28       18.68      0.52 o
   2  -1  18        4.36        4.63      0.53 o
   3  -1  18       21.88       22.94      0.58 o
   4  -1  18       37.04       35.78      0.84 o
   5  -1  18        3.66        3.78      0.32 o
   6  -1  18      256.65      250.48      3.51 o
   7  -1  18        2.72        1.70      0.40 o
   8  -1  18        0.04        0.22      0.35 o
  -7   0  18        7.84        7.28      0.70 o
  -6   0  18       12.07       13.71      0.88 o
  -5   0  18      107.30      106.66      2.96 o
  -4   0  18       60.48       63.03      1.05 o
  -3   0  18        7.03        6.88      0.48 o
  -2   0  18       40.54       39.15      0.85 o
  -1   0  18       32.93       32.99      0.58 o
   0   0  18        0.02        0.47      0.15 o
   1   0  18       23.56       21.54      0.55 o
   2   0  18       96.66       89.41      1.35 o
   3   0  18      116.67      117.35      1.67 o
   4   0  18        1.74        1.37      0.26 o
   5   0  18        0.07       -0.23      0.18 o
   6   0  18       21.31       21.21      0.87 o
   7   0  18        1.14        0.94      0.27 o
   8   0  18       24.25       26.41      0.76 o
   9   0  18       19.04       19.70      0.94 o
  -7   1  18       29.51       28.28      1.43 o
  -6   1  18        2.13        1.71      0.53 o
  -5   1  18        5.02        6.85      0.47 o
  -4   1  18       76.62       77.67      1.50 o
  -3   1  18       15.51       16.02      0.54 o
  -2   1  18       20.08       20.34      0.46 o
  -1   1  18       75.82       70.66      0.87 o
   0   1  18        0.40        1.07      0.16 o
   1   1  18        3.10        2.67      0.20 o
   2   1  18       78.08       76.37      1.06 o
   3   1  18        5.68        5.04      0.26 o
   4   1  18        0.83        0.78      0.31 o
   5   1  18        0.00        0.06      0.19 o
   6   1  18       47.32       43.34      0.97 o
   7   1  18       35.83       32.77      0.84 o
   8   1  18        1.13        0.87      0.36 o
   9   1  18       16.59       15.77      0.62 o
  -7   2  18       27.00       28.58      1.59 o
  -6   2  18        5.66        4.75      0.44 o
  -5   2  18        2.51        2.62      0.43 o
  -4   2  18       43.95       45.20      1.34 o
  -3   2  18        0.04        0.32      0.18 o
  -2   2  18       35.06       33.70      0.73 o
  -1   2  18        1.76        1.95      0.20 o
   0   2  18        3.55        3.80      0.21 o
   1   2  18       52.82       53.03      0.65 o
   2   2  18        0.00        0.17      0.10 o
   3   2  18       30.08       27.84      0.54 o
   4   2  18        1.20        1.39      0.18 o
   5   2  18        5.97        6.34      0.35 o
   6   2  18       16.13       17.15      0.57 o
   7   2  18       10.83       10.89      0.60 o
   8   2  18       15.16       14.95      0.58 o
   9   2  18       59.60       60.37      2.69 o
  -7   3  18        4.17        3.90      0.43 o
  -6   3  18       46.56       48.68      1.32 o
  -5   3  18        0.09       -0.23      0.21 o
  -4   3  18        0.03       -0.06      0.15 o
  -3   3  18       28.17       25.48      0.58 o
  -2   3  18        2.29        3.69      0.28 o
  -1   3  18        0.23        0.04      0.15 o
   0   3  18        0.25        0.07      0.13 o
   1   3  18      114.60      109.70      1.36 o
   2   3  18       18.06       18.26      0.48 o
   3   3  18       86.43       80.84      1.12 o
   4   3  18        8.20        8.78      0.41 o
   5   3  18        0.42        0.32      0.19 o
   6   3  18       19.07       20.08      0.70 o
   7   3  18       32.88       34.02      0.94 o
   8   3  18       11.38       10.90      0.88 o
   9   3  18       13.34       11.06      0.92 o
  -6   4  18        0.80        0.39      0.25 o
  -5   4  18       53.68       56.39      1.02 o
  -4   4  18        1.44        1.34      0.21 o
  -3   4  18        6.85        5.96      0.33 o
  -2   4  18       43.33       37.57      0.70 o
  -1   4  18        9.51        8.23      0.40 o
   0   4  18       87.44       84.66      1.26 o
   1   4  18      655.40      638.72      5.97 o
   2   4  18       43.47       43.06      0.74 o
   3   4  18       65.61       62.47      1.21 o
   4   4  18       77.09       72.05      1.14 o
   5   4  18       87.58       83.43      1.58 o
   6   4  18        4.59        5.05      0.40 o
   7   4  18       13.09       14.40      1.94 o
   8   4  18       61.03       65.38      1.69 o
   9   4  18        4.17        3.67      0.51 o
  -6   5  18       26.59       28.58      0.72 o
  -5   5  18        3.30        3.55      0.30 o
  -4   5  18        0.10        0.30      0.20 o
  -3   5  18        3.31        2.62      0.25 o
  -2   5  18       62.95       58.12      0.97 o
  -1   5  18        0.87        0.72      0.20 o
   0   5  18      171.51      170.78      2.50 o
   1   5  18        8.56        9.11      0.30 o
   2   5  18      183.37      183.65      2.03 o
   3   5  18       21.80       22.79      0.56 o
   4   5  18       29.31       31.48      0.74 o
   5   5  18       18.38       17.89      0.67 o
   6   5  18        0.33        1.12      0.45 o
   7   5  18        1.57        1.41      0.51 o
   8   5  18      100.23      101.15      3.23 o
  -5   6  18        0.15        0.17      0.27 o
  -4   6  18       18.14       20.42      1.00 o
  -3   6  18        4.31        4.61      0.45 o
  -2   6  18        9.78        8.47      0.53 o
  -1   6  18        0.06        0.12      0.13 o
   0   6  18       78.38       74.77      1.19 o
   1   6  18       39.71       40.82      0.96 o
   2   6  18       75.72       77.27      0.99 o
   3   6  18       52.36       54.09      0.98 o
   4   6  18        0.73        0.95      0.24 o
   5   6  18       13.13       12.82      0.57 o
   6   6  18        2.58        1.97      0.39 o
   7   6  18        0.02        0.08      0.41 o
   8   6  18        2.76        3.68      0.67 o
  -5   7  18        0.32        0.56      0.42 o
  -4   7  18       21.69       21.06      1.05 o
  -3   7  18        0.10       -0.18      0.30 o
  -2   7  18        7.40        7.80      0.52 o
  -1   7  18        2.71        2.84      0.47 o
   0   7  18        2.67        2.44      0.77 o
   1   7  18       33.52       33.45      0.78 o
   2   7  18       15.73       16.26      0.67 o
   3   7  18       14.07       14.56      0.43 o
   4   7  18        0.40        0.51      0.23 o
   5   7  18        3.33        3.19      1.44 o
   6   7  18        0.03        0.11      0.30 o
   7   7  18       13.13       12.98      0.73 o
  -4   8  18        6.50        7.06      0.70 o
  -3   8  18       54.31       55.84      1.71 o
  -2   8  18        0.54        0.90      0.40 o
  -1   8  18        3.08        3.11      0.51 o
   0   8  18        0.02       -0.27      0.26 o
   1   8  18        3.48        3.09      0.34 o
   2   8  18        0.29        0.42      0.28 o
   3   8  18       28.76       28.36      1.43 o
   4   8  18        0.04        0.10      0.43 o
   5   8  18        0.27        0.25      0.22 o
   6   8  18        7.92        7.76      0.51 o
  -2   9  18        0.22        0.47      0.42 o
  -1   9  18        0.05        0.03      0.35 o
   0   9  18        1.67        1.90      0.55 o
   1   9  18        4.91        5.36      0.65 o
   2   9  18        1.50        2.13      0.49 o
   3   9  18        0.14       -0.16      0.37 o
   4   9  18        4.35        5.66      0.78 o
   5   9  18        0.50        0.12      0.45 o
   0  10  18        1.22        1.57      0.47 o
   1  10  18        1.05        0.98      0.45 o
   2  10  18        3.87        3.48      0.59 o
   0  -7  19       73.61       79.43      2.66 o
   1  -7  19        9.08        8.89      0.84 o
  -3  -6  19        3.33        3.94      0.54 o
  -2  -6  19        0.02        1.10      0.57 o
  -1  -6  19       13.71       14.31      1.12 o
   0  -6  19        0.24        0.84      0.47 o
   1  -6  19       68.08       69.01      2.43 o
   2  -6  19       20.66       21.00      1.25 o
   3  -6  19        3.32        2.98      0.47 o
   4  -6  19       15.08       15.07      0.83 o
  -4  -5  19       20.57       22.44      1.00 o
  -3  -5  19        3.65        3.62      0.50 o
  -2  -5  19        3.42        2.92      0.45 o
  -1  -5  19       27.59       24.81      0.97 o
   0  -5  19        5.53        4.58      0.70 o
   1  -5  19        2.40        2.15      0.55 o
   2  -5  19        2.14        2.05      0.42 o
   3  -5  19       31.70       34.45      1.24 o
   4  -5  19        2.75        2.05      0.45 o
   5  -5  19        3.47        3.59      0.82 o
  -5  -4  19        0.75        0.35      0.49 o
  -4  -4  19       14.45       14.44      1.06 o
  -3  -4  19        5.59        4.93      0.62 o
  -2  -4  19        4.93        5.62      1.20 o
  -1  -4  19        0.17        0.10      0.27 o
   0  -4  19        7.03        6.74      0.52 o
   1  -4  19        1.77        1.42      0.29 o
   2  -4  19       10.42        9.86      0.53 o
   3  -4  19       87.08       90.32      1.74 o
   4  -4  19       18.01       17.77      1.09 o
   5  -4  19       34.82       32.02      1.24 o
   6  -4  19       20.93       20.76      2.28 o
  -6  -3  19        1.54        1.87      0.36 o
  -5  -3  19       60.86       62.96      2.81 o
  -4  -3  19        0.29        0.01      0.27 o
  -3  -3  19       14.91       15.28      0.65 o
  -2  -3  19       40.88       40.60      1.06 o
  -1  -3  19       14.02       13.44      0.51 o
   0  -3  19        9.04        9.44      0.38 o
   1  -3  19       80.08       77.04      1.18 o
   2  -3  19       16.40       14.45      0.60 o
   3  -3  19      384.20      381.19      5.18 o
   4  -3  19       45.33       48.23      1.16 o
   5  -3  19       33.82       34.33      1.25 o
   6  -3  19       88.61       89.37      1.76 o
   7  -3  19       83.38       83.37      2.20 o
  -6  -2  19        0.92        0.72      0.32 o
  -5  -2  19      124.09      127.82      2.47 o
  -4  -2  19        3.38        4.99      0.61 o
  -3  -2  19       15.83       16.29      0.69 o
  -2  -2  19       14.81       17.70      1.16 o
  -1  -2  19       49.63       54.82      1.85 o
   0  -2  19       21.76       22.07      1.05 o
   1  -2  19      173.96      174.10      2.06 o
   2  -2  19      126.74      131.77      1.66 o
   3  -2  19       96.30       95.80      1.42 o
   4  -2  19      263.89      270.59      3.25 o
   5  -2  19      694.87      697.32      8.92 o
   6  -2  19       12.12       12.36      0.62 o
   7  -2  19       11.51       11.41      0.62 o
   8  -2  19       13.55       12.20      0.86 o
  -6  -1  19       43.23       42.88      1.82 o
  -5  -1  19        0.83        1.06      0.32 o
  -4  -1  19       25.96       30.63      0.95 o
  -3  -1  19      146.24      157.27      2.85 o
  -2  -1  19       22.46       22.49      0.66 o
  -1  -1  19        3.98        4.71      0.49 o
   0  -1  19        1.41        1.15      0.29 o
   1  -1  19      132.03      133.77      1.86 o
   2  -1  19      176.89      174.28      2.30 o
   3  -1  19        6.77        7.02      0.36 o
   4  -1  19       59.52       61.32      1.65 o
   5  -1  19       35.27       34.91      0.86 o
   6  -1  19      156.15      153.72      2.37 o
   7  -1  19        3.10        2.75      0.50 o
   8  -1  19        2.18        2.88      0.62 o
  -6   0  19        2.75        2.47      0.47 o
  -5   0  19        0.51        0.80      0.39 o
  -4   0  19       49.91       50.98      0.92 o
  -3   0  19       66.34       63.54      1.07 o
  -2   0  19       10.29       10.24      0.40 o
  -1   0  19       26.36       25.37      0.51 o
   0   0  19       29.19       30.58      0.62 o
   1   0  19        0.06        0.16      0.16 o
   2   0  19       40.36       45.68      0.87 o
   3   0  19        0.11        0.18      0.17 o
   4   0  19       29.17       29.88      0.88 o
   5   0  19        0.43        0.96      0.35 o
   6   0  19       37.78       37.65      1.09 o
   7   0  19       35.05       34.96      0.89 o
   8   0  19       12.87       14.23      0.67 o
  -6   1  19       20.67       20.19      0.96 o
  -5   1  19       24.77       26.39      1.20 o
  -4   1  19        0.11        0.56      0.33 o
  -3   1  19       72.28       71.65      1.53 o
  -2   1  19       49.53       50.56      1.10 o
  -1   1  19        2.15        1.86      0.19 o
   0   1  19       72.78       70.80      0.88 o
   1   1  19        0.87        0.94      0.16 o
   2   1  19       28.67       27.96      0.58 o
   3   1  19        2.28        2.77      0.26 o
   4   1  19        2.08        2.28      0.24 o
   5   1  19        0.16        0.21      0.21 o
   6   1  19        0.00       -0.03      0.22 o
   7   1  19        0.78        0.55      0.28 o
   8   1  19        3.58        4.13      0.38 o
  -6   2  19        0.31       -0.08      0.33 o
  -5   2  19       30.10       30.57      1.15 o
  -4   2  19       24.13       26.70      1.03 o
  -3   2  19      119.79      116.56      2.44 o
  -2   2  19       19.51       19.37      0.62 o
  -1   2  19       15.24       15.28      0.49 o
   0   2  19        6.74        6.71      0.28 o
   1   2  19       36.51       39.38      0.68 o
   2   2  19       21.88       22.68      0.54 o
   3   2  19        1.11        1.61      0.21 o
   4   2  19        5.12        4.47      0.25 o
   5   2  19        0.49        0.49      0.18 o
   6   2  19       10.02       10.04      0.46 o
   7   2  19       67.68       67.94      1.31 o
   8   2  19       23.00       23.62      0.71 o
  -6   3  19        0.95        0.59      0.32 o
  -5   3  19       11.68       11.91      0.61 o
  -4   3  19      101.19       97.71      1.52 o
  -3   3  19        1.85        1.82      0.27 o
  -2   3  19        9.90        9.08      0.44 o
  -1   3  19       30.97       29.34      0.68 o
   0   3  19        2.57        3.10      0.23 o
   1   3  19       36.87       37.93      0.70 o
   2   3  19        3.63        3.27      0.24 o
   3   3  19       16.84       17.93      0.43 o
   4   3  19       34.57       31.45      0.76 o
   5   3  19        7.31        7.23      0.77 o
   6   3  19        2.40        2.45      0.34 o
   7   3  19       11.62       11.94      0.59 o
   8   3  19        0.05        0.02      0.45 o
  -6   4  19        0.17        0.18      0.29 o
  -5   4  19        1.14        1.17      0.31 o
  -4   4  19        4.71        5.28      0.39 o
  -3   4  19       19.06       18.50      0.56 o
  -2   4  19        0.05        0.29      0.18 o
  -1   4  19        1.15        1.21      0.22 o
   0   4  19        0.21        0.60      0.25 o
   1   4  19       17.15       18.06      0.43 o
   2   4  19       11.38       11.17      0.38 o
   3   4  19        0.00        0.28      0.16 o
   4   4  19        0.69        0.93      0.21 o
   5   4  19        1.80        1.98      0.38 o
   6   4  19        3.15        3.89      0.38 o
   7   4  19       26.39       25.59      0.98 o
   8   4  19       39.66       40.50      1.96 o
  -5   5  19       25.84       28.05      1.03 o
  -4   5  19        1.56        2.00      0.31 o
  -3   5  19        0.70        0.59      0.23 o
  -2   5  19        0.36        0.45      0.20 o
  -1   5  19       54.01       51.92      1.00 o
   0   5  19        9.84        8.20      0.40 o
   1   5  19      208.07      201.53      2.12 o
   2   5  19        3.30        3.67      0.28 o
   3   5  19        9.18        9.09      0.38 o
   4   5  19       36.40       35.47      0.81 o
   5   5  19       52.05       50.19      1.25 o
   6   5  19        4.03        4.68      0.67 o
   7   5  19       29.60       29.61      1.51 o
   8   5  19       69.87       70.36      1.95 o
  -5   6  19       11.19       12.83      0.85 o
  -4   6  19       21.55       22.13      2.40 o
  -3   6  19        0.14        0.38      0.52 o
  -2   6  19       74.39       70.21      1.14 o
  -1   6  19       94.93       88.55      1.54 o
   0   6  19       91.62       90.24      1.40 o
   1   6  19       94.62       92.41      1.28 o
   2   6  19      599.66      593.53      5.44 o
   3   6  19      189.50      193.19      2.30 o
   4   6  19        5.11        5.80      0.35 o
   5   6  19       43.93       43.84      1.27 o
   6   6  19        3.24        3.49      0.47 o
   7   6  19        0.20        0.25      0.45 o
  -4   7  19       15.13       14.79      0.90 o
  -3   7  19        0.50        0.79      0.66 o
  -2   7  19       23.61       21.97      1.90 o
  -1   7  19        0.89        0.34      0.34 o
   0   7  19        0.95        1.40      0.39 o
   1   7  19       12.27       11.68      0.57 o
   2   7  19        1.16        2.00      0.31 o
   3   7  19        3.96        3.80      0.31 o
   4   7  19        5.45        5.89      0.98 o
   5   7  19        0.04        0.06      0.26 o
   6   7  19       15.57       14.60      0.74 o
   7   7  19        1.17        0.90      0.47 o
  -3   8  19        2.02        1.17      0.43 o
  -2   8  19        0.15        0.59      0.56 o
  -1   8  19       23.96       24.07      1.49 o
   0   8  19       19.02       18.29      0.82 o
   1   8  19        0.25        0.63      0.31 o
   2   8  19        7.59        7.20      0.78 o
   3   8  19      151.66      156.01      4.29 o
   4   8  19        1.21        1.72      0.55 o
   5   8  19        1.12        1.25      0.26 o
   6   8  19       15.95       15.44      1.05 o
  -1   9  19        7.02        6.52      0.92 o
   0   9  19        0.51       -0.02      0.30 o
   1   9  19        3.54        2.78      0.55 o
   2   9  19        0.94        0.84      0.45 o
   3   9  19        8.03        7.57      0.82 o
   4   9  19        3.93        4.07      0.74 o
  -2  -6  20       30.72       32.68      1.21 o
  -1  -6  20        0.40        0.45      0.51 o
   0  -6  20       22.52       24.64      1.41 o
   1  -6  20       18.28       20.81      1.27 o
   2  -6  20       16.53       17.83      1.17 o
   3  -6  20       31.79       29.65      1.47 o
  -3  -5  20        2.77        3.22      0.92 o
  -2  -5  20      108.99      109.43      2.42 o
  -1  -5  20       33.55       35.30      1.19 o
   0  -5  20        2.91        3.63      0.46 o
   1  -5  20       27.59       30.49      1.55 o
   2  -5  20        0.04       -0.13      0.30 o
   3  -5  20        0.02        0.73      0.80 o
   4  -5  20        0.01        0.16      0.34 o
   5  -5  20        0.08       -0.05      0.39 o
  -4  -4  20        9.56        9.61      0.92 o
  -3  -4  20        1.41        0.55      0.36 o
  -2  -4  20        7.20        7.60      0.60 o
  -1  -4  20        7.42        7.52      0.61 o
   0  -4  20        7.90        8.36      0.74 o
   1  -4  20       14.42       14.14      0.96 o
   2  -4  20        1.52        1.30      0.31 o
   3  -4  20        5.10        6.24      0.47 o
   4  -4  20        2.81        3.35      0.61 o
   5  -4  20        3.35        3.68      0.59 o
   6  -4  20        3.74        4.28      0.46 o
  -5  -3  20        7.13        7.63      0.52 o
  -4  -3  20       17.91       18.20      0.73 o
  -3  -3  20        8.59        8.78      0.52 o
  -2  -3  20        0.15        0.38      0.26 o
  -1  -3  20        3.48        4.13      0.65 o
   0  -3  20        1.73        2.00      0.23 o
   1  -3  20        2.62        2.35      0.33 o
   2  -3  20        6.08        5.30      0.42 o
   3  -3  20        0.94        1.07      0.30 o
   4  -3  20       76.78       78.03      1.58 o
   5  -3  20       13.85       13.73      0.89 o
   6  -3  20        9.34        7.29      0.52 o
   7  -3  20        1.58        2.05      0.38 o
  -5  -2  20        0.41        1.19      0.35 o
  -4  -2  20        0.78        0.62      0.30 o
  -3  -2  20       16.14       14.88      0.67 o
  -2  -2  20        7.09        6.95      0.48 o
  -1  -2  20        2.31        2.19      0.29 o
   0  -2  20       56.03       56.54      1.76 o
   1  -2  20        2.73        2.14      0.28 o
   2  -2  20        4.94        5.08      0.31 o
   3  -2  20        7.02        7.24      0.38 o
   4  -2  20       22.53       23.42      0.76 o
   5  -2  20        0.40        1.03      0.70 o
   6  -2  20        1.63        1.05      0.31 o
   7  -2  20        0.87        0.30      0.28 o
  -6  -1  20        0.73        0.67      0.53 o
  -5  -1  20       31.57       32.85      0.96 o
  -4  -1  20      207.68      215.21      4.61 o
  -3  -1  20        9.58        8.42      0.54 o
  -2  -1  20        4.15        5.17      0.36 o
  -1  -1  20        4.53        5.62      0.37 o
   0  -1  20       31.26       29.80      0.78 o
   1  -1  20       74.29       78.16      1.41 o
   2  -1  20        8.23       10.75      0.44 o
   3  -1  20       50.57       52.14      1.09 o
   4  -1  20       77.53       73.49      1.37 o
   5  -1  20      339.25      336.29      4.57 o
   6  -1  20       12.48       13.39      0.71 o
   7  -1  20        5.29        4.43      0.87 o
   8  -1  20        2.60        2.33      0.48 o
  -6   0  20        4.24        3.35      0.53 o
  -5   0  20        7.20        8.53      0.68 o
  -4   0  20      335.26      337.81      5.77 o
  -3   0  20      166.41      175.44      2.28 o
  -2   0  20       14.96       16.48      0.50 o
  -1   0  20       99.95      109.10      1.77 o
   0   0  20       70.80       72.56      1.32 o
   1   0  20        0.21        0.20      0.18 o
   2   0  20      187.85      198.25      2.58 o
   3   0  20      212.01      219.03      2.81 o
   4   0  20        0.11       -0.01      0.23 o
   5   0  20       30.88       31.12      0.84 o
   6   0  20      253.43      251.09      3.58 o
   7   0  20       12.34       10.73      0.78 o
   8   0  20        3.62        3.94      0.46 o
  -6   1  20        7.93        8.06      0.68 o
  -5   1  20      186.07      202.93      3.89 o
  -4   1  20        0.77        0.94      0.31 o
  -3   1  20        1.64        1.75      0.31 o
  -2   1  20       23.88       26.15      0.79 o
  -1   1  20       47.59       47.57      0.84 o
   0   1  20       33.59       33.27      0.59 o
   1   1  20        1.42        2.04      0.22 o
   2   1  20       17.59       18.36      0.51 o
   3   1  20       24.84       25.62      0.57 o
   4   1  20       27.54       27.99      0.68 o
   5   1  20        0.17        0.35      0.22 o
   6   1  20      132.89      134.18      2.15 o
   7   1  20       53.15       51.41      1.13 o
   8   1  20        0.00       -0.30      0.25 o
  -6   2  20        3.11        2.72      0.72 o
  -5   2  20       59.29       63.72      1.74 o
  -4   2  20       63.46       66.57      1.76 o
  -3   2  20       34.27       33.55      1.15 o
  -2   2  20        2.81        2.81      0.40 o
  -1   2  20       75.08       75.53      1.43 o
   0   2  20       19.20       19.82      0.90 o
   1   2  20       23.02       21.96      0.63 o
   2   2  20       45.41       45.92      0.93 o
   3   2  20       45.54       49.28      0.81 o
   4   2  20        6.87        6.76      0.31 o
   5   2  20        3.53        3.60      0.27 o
   6   2  20        0.36        0.65      0.24 o
   7   2  20       28.78       29.40      0.79 o
   8   2  20        4.04        3.97      0.45 o
  -6   3  20        0.14       -0.33      0.31 o
  -5   3  20        1.21        2.30      0.45 o
  -4   3  20       56.19       59.86      1.63 o
  -3   3  20       48.35       48.07      1.06 o
  -2   3  20        1.08        1.04      0.27 o
  -1   3  20       40.61       40.11      0.90 o
   0   3  20        0.02        0.02      0.17 o
   1   3  20        3.98        3.80      0.33 o
   2   3  20        7.78        7.93      0.37 o
   3   3  20       48.98       47.18      1.05 o
   4   3  20        2.41        2.59      0.31 o
   5   3  20        1.78        1.52      0.29 o
   6   3  20       13.82       13.35      0.60 o
   7   3  20       17.21       17.32      0.72 o
   8   3  20        0.56        0.47      0.47 o
  -5   4  20        0.50        0.21      0.27 o
  -4   4  20       15.76       14.50      0.66 o
  -3   4  20       20.21       20.49      0.75 o
  -2   4  20       18.49       17.78      0.60 o
  -1   4  20       11.00       10.65      0.46 o
   0   4  20        3.66        4.07      0.32 o
   1   4  20       25.24       24.93      0.54 o
   2   4  20        9.42       10.37      0.41 o
   3   4  20       16.29       16.26      0.58 o
   4   4  20        1.73        1.67      0.39 o
   5   4  20        0.05        0.05      0.34 o
   6   4  20        9.47       10.55      0.55 o
   7   4  20        1.35        1.36      0.40 o
   8   4  20       16.63       15.87      0.95 o
  -5   5  20       16.29       17.21      1.23 o
  -4   5  20        0.81        0.63      0.30 o
  -3   5  20        2.36        1.98      0.38 o
  -2   5  20        1.47        2.41      0.32 o
  -1   5  20        2.49        1.55      0.25 o
   0   5  20        7.07        6.68      0.38 o
   1   5  20       36.45       35.56      0.73 o
   2   5  20        1.12        0.91      0.21 o
   3   5  20       22.21       21.55      0.58 o
   4   5  20        5.50        5.36      0.34 o
   5   5  20        0.73        0.58      0.28 o
   6   5  20        4.03        3.97      0.63 o
   7   5  20       23.87       23.74      0.96 o
   8   5  20       15.14       15.97      0.83 o
  -4   6  20        4.04        4.44      0.59 o
  -3   6  20        0.76        1.63      0.53 o
  -2   6  20       37.20       34.49      0.80 o
  -1   6  20        1.06        0.69      0.21 o
   0   6  20       28.41       27.93      0.77 o
   1   6  20      161.60      161.13      3.74 o
   2   6  20      106.50      105.06      1.29 o
   3   6  20       13.92       12.73      0.50 o
   4   6  20       25.13       22.92      0.67 o
   5   6  20       77.67       73.47      1.78 o
   6   6  20        1.23        1.92      0.51 o
   7   6  20        0.04        0.27      0.43 o
  -4   7  20        0.36        0.45      0.40 o
  -3   7  20        0.00        0.58      0.53 o
  -2   7  20        5.85        4.54      0.80 o
  -1   7  20       21.76       19.91      1.35 o
   0   7  20       28.13       26.11      1.26 o
   1   7  20       58.75       58.05      1.77 o
   2   7  20      111.83      113.13      1.63 o
   3   7  20        3.67        3.21      0.29 o
   4   7  20        9.68        9.23      1.12 o
   5   7  20        0.30        0.54      0.31 o
   6   7  20        9.75        9.60      0.64 o
  -2   8  20        2.36        1.41      0.67 o
  -1   8  20        2.96        2.64      0.70 o
   0   8  20       44.98       43.01      1.46 o
   1   8  20        2.82        2.87      0.98 o
   2   8  20       49.40       49.46      2.00 o
   3   8  20        0.57        0.59      0.47 o
   4   8  20       35.98       37.70      1.80 o
   5   8  20        6.44        6.19      0.30 o
   0   9  20        3.11        2.41      0.64 o
   1   9  20       11.17       11.16      0.92 o
   2   9  20        4.36        4.13      0.70 o
   3   9  20        4.76        3.82      0.70 o
   4   9  20        4.11        3.52      0.74 o
  -2  -5  21        1.56        1.28      0.42 o
  -1  -5  21       93.08       95.29      2.21 o
   0  -5  21       49.36       51.80      1.49 o
   1  -5  21       42.33       41.98      1.31 o
   2  -5  21        4.40        5.70      0.80 o
   3  -5  21       10.22       11.65      0.79 o
   4  -5  21       14.31       16.02      1.64 o
  -4  -4  21        0.00       -0.10      0.45 o
  -3  -4  21        0.82        0.49      0.49 o
  -2  -4  21        8.71        8.32      0.64 o
  -1  -4  21       33.78       33.52      1.16 o
   0  -4  21        4.04        4.71      0.91 o
   1  -4  21       20.90       19.79      0.75 o
   2  -4  21        4.17        3.69      0.40 o
   3  -4  21        7.72        9.76      0.74 o
   4  -4  21        9.12        8.57      0.55 o
   5  -4  21       29.52       30.25      0.96 o
  -4  -3  21        2.07        2.69      0.38 o
  -3  -3  21       45.59       47.00      2.39 o
  -2  -3  21        0.52        0.28      0.37 o
  -1  -3  21       32.07       31.91      1.26 o
   0  -3  21        3.04        3.65      0.28 o
   1  -3  21        1.91        1.88      0.31 o
   2  -3  21        1.65        1.77      0.33 o
   3  -3  21       93.71       97.80      2.29 o
   4  -3  21        1.24        2.19      0.36 o
   5  -3  21        3.06        2.32      0.37 o
   6  -3  21        0.14        0.15      0.28 o
  -5  -2  21        0.87        0.52      0.33 o
  -4  -2  21       12.80       13.65      0.67 o
  -3  -2  21       12.09       13.52      0.65 o
  -2  -2  21        0.03        0.37      0.27 o
  -1  -2  21        5.02        4.20      0.36 o
   0  -2  21       12.81       12.46      0.53 o
   1  -2  21        1.71        1.25      0.26 o
   2  -2  21        0.46       -0.04      0.21 o
   3  -2  21       48.50       48.24      1.10 o
   4  -2  21       30.34       31.39      0.93 o
   5  -2  21       13.82       14.09      0.93 o
   6  -2  21        8.99        8.63      0.55 o
   7  -2  21      106.92      106.82      2.06 o
  -5  -1  21       53.44       53.84      2.07 o
  -4  -1  21        6.44        6.33      0.48 o
  -3  -1  21       10.09       10.66      0.59 o
  -2  -1  21        2.19        3.47      0.33 o
  -1  -1  21       29.74       30.18      0.80 o
   0  -1  21        7.51        7.34      0.42 o
   1  -1  21       26.34       25.78      0.73 o
   2  -1  21        9.63        9.86      0.47 o
   3  -1  21      177.99      175.70      2.64 o
   4  -1  21      186.02      185.96      2.78 o
   5  -1  21        7.03        7.65      0.46 o
   6  -1  21        2.49        2.98      0.32 o
   7  -1  21      130.24      128.47      2.81 o
  -5   0  21       38.55       40.97      1.37 o
  -4   0  21       47.17       51.51      1.53 o
  -3   0  21        7.72        9.40      0.43 o
  -2   0  21        0.02        0.05      0.18 o
  -1   0  21      102.87      106.93      1.76 o
   0   0  21        4.58        4.28      0.33 o
   1   0  21       35.94       34.77      0.84 o
   2   0  21      200.30      198.70      3.76 o
   3   0  21       36.14       36.65      0.89 o
   4   0  21      121.59      120.96      1.98 o
   5   0  21      508.45      501.69      6.54 o
   6   0  21      126.24      123.90      2.06 o
   7   0  21        2.92        3.02      0.34 o
  -5   1  21       26.70       27.94      1.45 o
  -4   1  21        8.66        9.91      0.57 o
  -3   1  21      127.96      135.05      2.28 o
  -2   1  21       38.24       40.76      1.43 o
  -1   1  21        0.88        0.61      0.25 o
   0   1  21        4.55        4.15      0.39 o
   1   1  21       70.44       74.10      1.17 o
   2   1  21       36.40       35.33      0.74 o
   3   1  21       26.09       27.16      0.72 o
   4   1  21       23.49       24.12      0.70 o
   5   1  21       23.46       24.80      0.73 o
   6   1  21      270.31      270.24      3.81 o
   7   1  21        3.10        2.83      0.34 o
   8   1  21        0.62        0.47      0.32 o
  -5   2  21        1.42        1.34      0.43 o
  -4   2  21       15.99       16.64      0.89 o
  -3   2  21       86.10       86.75      2.07 o
  -2   2  21        4.39        4.61      0.40 o
  -1   2  21        4.02        4.18      0.46 o
   0   2  21       18.68       17.72      0.56 o
   1   2  21       10.97       12.78      0.55 o
   2   2  21        0.02        0.10      0.24 o
   3   2  21       61.56       62.45      1.01 o
   4   2  21       56.24       58.88      0.99 o
   5   2  21        2.31        1.79      0.29 o
   6   2  21       54.64       57.63      1.16 o
   7   2  21        6.17        5.84      0.47 o
   8   2  21        0.19       -0.62      0.34 o
  -5   3  21       31.10       32.97      1.21 o
  -4   3  21        1.36        0.73      0.36 o
  -3   3  21       19.02       17.76      1.26 o
  -2   3  21       58.72       58.51      1.41 o
  -1   3  21        4.07        4.21      0.34 o
   0   3  21       26.98       26.81      0.66 o
   1   3  21       14.71       14.40      0.49 o
   2   3  21       17.75       16.78      0.79 o
   3   3  21        3.36        3.91      0.37 o
   4   3  21        1.71        2.66      0.38 o
   5   3  21        0.96        0.88      0.28 o
   6   3  21        0.30       -0.08      0.26 o
   7   3  21        2.06        2.18      0.39 o
   8   3  21        3.35        1.74      0.57 o
  -5   4  21       11.22       11.61      2.04 o
  -4   4  21       24.58       26.58      1.04 o
  -3   4  21       40.16       39.71      1.09 o
  -2   4  21       24.04       24.14      0.82 o
  -1   4  21       21.16       20.17      0.63 o
   0   4  21        2.97        3.06      0.28 o
   1   4  21       79.57       81.15      1.12 o
   2   4  21       10.75       10.61      0.43 o
   3   4  21        2.03        2.07      0.28 o
   4   4  21        0.12        0.21      0.30 o
   5   4  21        0.00        0.24      0.24 o
   6   4  21        2.55        3.29      0.39 o
   7   4  21       39.86       41.26      1.43 o
  -4   5  21       46.83       47.65      1.33 o
  -3   5  21        4.65        5.17      0.49 o
  -2   5  21       17.10       17.31      0.67 o
  -1   5  21        1.51        1.27      0.29 o
   0   5  21       27.13       27.26      0.65 o
   1   5  21        8.71        9.33      0.40 o
   2   5  21       21.72       22.32      0.53 o
   3   5  21        8.42        8.18      0.39 o
   4   5  21        7.81        7.76      0.40 o
   5   5  21        0.82        1.27      0.38 o
   6   5  21        2.94        2.58      0.61 o
   7   5  21        4.44        4.23      0.52 o
  -4   6  21        2.01        1.72      0.49 o
  -3   6  21        7.27        8.12      0.98 o
  -2   6  21        6.74        6.46      0.40 o
  -1   6  21        0.13        0.20      0.20 o
   0   6  21        0.21        0.20      0.19 o
   1   6  21       11.64       12.13      0.48 o
   2   6  21        3.90        3.97      0.32 o
   3   6  21        0.73        1.27      0.26 o
   4   6  21        8.32        8.62      0.76 o
   5   6  21        0.52        0.89      0.35 o
   6   6  21        7.88        6.67      0.74 o
   7   6  21        3.33        4.09      0.72 o
  -3   7  21        0.04        0.04      0.57 o
  -2   7  21        1.43        2.07      0.70 o
  -1   7  21       10.37        8.89      0.96 o
   0   7  21        7.37        5.86      1.08 o
   1   7  21       62.54       63.13      1.88 o
   2   7  21       73.31       72.54      1.52 o
   3   7  21       10.73       11.20      0.50 o
   4   7  21        4.44        4.02      0.86 o
   5   7  21       41.14       40.79      1.22 o
   6   7  21        1.37        0.70      0.35 o
  -2   8  21        7.19        7.87      1.00 o
  -1   8  21       40.10       38.21      1.92 o
   0   8  21       74.16       74.69      1.88 o
   1   8  21       28.28       27.65      1.50 o
   2   8  21      188.52      182.42      4.89 o
   3   8  21      213.75      214.12      5.60 o
   4   8  21       26.97       27.26      1.55 o
   5   8  21       10.85        9.47      1.04 o
   2   9  21       16.10       17.11      1.19 o
  -1  -5  22        0.41        0.75      0.90 o
   0  -5  22        2.72        3.76      0.72 o
   1  -5  22       98.35      101.59      2.30 o
   2  -5  22        0.09        0.21      0.34 o
  -3  -4  22        2.13        2.11      0.61 o
  -2  -4  22        7.68        8.51      0.88 o
  -1  -4  22       10.53       10.85      0.73 o
   0  -4  22        5.07        5.09      0.54 o
   1  -4  22       69.03       71.15      2.33 o
   2  -4  22       29.53       31.51      0.95 o
   3  -4  22       15.23       15.42      0.70 o
   4  -4  22        7.34        8.04      0.55 o
  -4  -3  22        6.10        5.13      0.45 o
  -3  -3  22        1.15        0.31      0.29 o
  -2  -3  22       67.62       65.90      3.02 o
  -1  -3  22       85.28       90.14      2.80 o
   0  -3  22       12.83       13.62      0.75 o
   1  -3  22       20.35       24.37      0.83 o
   2  -3  22       26.16       25.24      0.90 o
   3  -3  22        2.51        2.30      0.36 o
   4  -3  22        2.39        2.50      0.38 o
   5  -3  22        3.89        4.27      0.46 o
  -4  -2  22        2.24        2.38      0.39 o
  -3  -2  22       11.23       10.08      0.87 o
  -2  -2  22        0.00        0.00      0.27 o
  -1  -2  22       13.57       13.71      0.57 o
   0  -2  22       23.69       25.03      0.74 o
   1  -2  22       13.38       13.51      0.74 o
   2  -2  22        3.14        3.40      0.33 o
   3  -2  22        0.99        1.10      0.25 o
   4  -2  22       12.31       13.68      0.79 o
   5  -2  22        0.66        0.70      0.37 o
   6  -2  22        5.21        6.07      0.50 o
  -5  -1  22        2.88        2.11      0.61 o
  -4  -1  22        4.05        3.25      1.30 o
  -3  -1  22        0.81        0.91      0.50 o
  -2  -1  22        0.01        0.06      0.22 o
  -1  -1  22       12.71       12.68      0.55 o
   0  -1  22       13.57       13.74      0.56 o
   1  -1  22        9.24        9.32      0.48 o
   2  -1  22       19.27       18.18      0.63 o
   3  -1  22        0.64        0.34      0.44 o
   4  -1  22       21.37       21.34      0.69 o
   5  -1  22        4.92        4.96      0.48 o
   6  -1  22       17.58       17.48      0.87 o
   7  -1  22        3.71        3.89      0.54 o
  -5   0  22        8.02        7.80      0.68 o
  -4   0  22        1.84        2.30      0.48 o
  -3   0  22       18.00       18.12      0.88 o
  -2   0  22        0.26        0.31      0.22 o
  -1   0  22        4.72        5.91      0.38 o
   0   0  22        6.04        6.41      0.39 o
   1   0  22        6.04        5.61      0.38 o
   2   0  22        0.86        1.38      0.27 o
   3   0  22        3.05        3.51      0.35 o
   4   0  22       43.97       45.03      1.04 o
   5   0  22        0.27        0.23      0.26 o
   6   0  22       23.09       24.22      0.75 o
   7   0  22        0.13        0.15      0.26 o
  -5   1  22        5.59        5.32      0.59 o
  -4   1  22       91.47       97.14      1.88 o
  -3   1  22       71.78       75.11      1.57 o
  -2   1  22        1.22        2.17      0.35 o
  -1   1  22        0.62        0.59      0.26 o
   0   1  22       22.89       22.89      0.52 o
   1   1  22       18.04       18.62      0.84 o
   2   1  22      136.14      140.30      1.91 o
   3   1  22       36.68       35.99      0.87 o
   4   1  22        5.93        5.47      0.39 o
   5   1  22      282.81      278.47      3.90 o
   6   1  22       63.90       63.43      1.98 o
   7   1  22        3.11        4.07      0.43 o
  -5   2  22        0.40        0.91      0.35 o
  -4   2  22      131.95      141.53      2.42 o
  -3   2  22      219.83      226.58      3.41 o
  -2   2  22       38.91       41.50      1.23 o
  -1   2  22       34.68       37.35      1.19 o
   0   2  22       79.05       83.40      1.38 o
   1   2  22        7.62        7.11      0.45 o
   2   2  22       51.03       52.94      1.19 o
   3   2  22      211.64      222.02      3.30 o
   4   2  22       44.14       44.99      1.11 o
   5   2  22        4.56        4.34      0.72 o
   6   2  22      110.03      112.79      2.49 o
   7   2  22      123.60      123.94      4.82 o
  -5   3  22       68.24       71.11      1.90 o
  -4   3  22       50.03       54.54      1.73 o
  -3   3  22       26.13       24.65      1.02 o
  -2   3  22        6.12        4.97      0.53 o
  -1   3  22       78.94       78.82      1.93 o
   0   3  22       12.97       13.34      0.72 o
   1   3  22        0.08        0.71      0.26 o
   2   3  22       11.47       11.30      0.69 o
   3   3  22        1.76        1.81      0.32 o
   4   3  22       19.89       19.65      0.96 o
   5   3  22        2.37        3.21      0.38 o
   6   3  22       18.65       17.21      0.71 o
   7   3  22       85.70       87.05      1.75 o
  -4   4  22       29.30       31.68      1.40 o
  -3   4  22      102.67      108.97      2.93 o
  -2   4  22        3.09        4.11      0.47 o
  -1   4  22       25.48       24.26      0.90 o
   0   4  22       32.43       32.11      0.74 o
   1   4  22        2.10        2.33      0.24 o
   2   4  22        0.00        0.67      0.23 o
   3   4  22        0.18        0.21      0.39 o
   4   4  22       27.81       28.19      1.56 o
   5   4  22        5.32        4.78      0.42 o
   6   4  22        2.04        1.50      0.34 o
   7   4  22       54.29       53.49      1.51 o
  -4   5  22       20.33       21.51      0.88 o
  -3   5  22       69.48       68.88      1.70 o
  -2   5  22        5.87        5.09      0.67 o
  -1   5  22        0.53        0.27      0.25 o
   0   5  22        1.30        0.78      0.24 o
   1   5  22        1.81        1.88      0.28 o
   2   5  22        0.02        0.10      0.18 o
   3   5  22       45.08       44.70      1.00 o
   4   5  22        2.27        2.64      0.73 o
   5   5  22        5.36        4.70      0.52 o
   6   5  22        0.69        0.82      0.49 o
   7   5  22        0.98        0.97      0.40 o
  -3   6  22       25.54       24.68      1.57 o
  -2   6  22        0.10        0.19      0.22 o
  -1   6  22       18.24       17.54      0.71 o
   0   6  22        0.79        0.41      0.23 o
   1   6  22        5.56        5.12      0.35 o
   2   6  22       11.47       11.26      0.49 o
   3   6  22        0.38        0.21      0.20 o
   4   6  22        7.83        7.84      0.72 o
   5   6  22        0.47        0.80      0.34 o
   6   6  22        0.88        0.43      0.43 o
  -2   7  22        1.41        2.33      0.74 o
  -1   7  22        0.00        0.45      0.57 o
   0   7  22        1.29        0.66      0.38 o
   1   7  22        1.51        1.16      0.41 o
   2   7  22        2.64        2.31      0.28 o
   3   7  22        0.31        0.36      0.27 o
   4   7  22       10.18        8.89      0.44 o
   5   7  22        0.06        0.25      0.33 o
   0   8  22       11.17       11.02      0.75 o
   1   8  22       24.52       23.46      1.04 o
   2   8  22       77.94       80.06      2.02 o
   3   8  22        5.71        4.95      0.82 o
   4   8  22        7.09        5.70      0.84 o
  -1  -4  23       64.97       64.41      2.31 o
   0  -4  23      188.02      192.84      3.69 o
   1  -4  23      217.19      216.93      4.04 o
   2  -4  23       19.81       19.29      0.81 o
   3  -4  23       21.00       20.42      1.17 o
  -3  -3  23        6.98        6.44      0.76 o
  -2  -3  23        5.58        3.70      0.65 o
  -1  -3  23      122.30      120.25      3.46 o
   0  -3  23        3.94        3.41      0.61 o
   1  -3  23      114.00      119.86      3.24 o
   2  -3  23        5.04        5.01      0.55 o
   3  -3  23        0.70        1.23      0.38 o
   4  -3  23       24.01       24.24      0.86 o
  -3  -2  23        1.82        2.22      0.38 o
  -2  -2  23        2.64        2.66      0.40 o
  -1  -2  23       18.35       19.65      0.67 o
   0  -2  23       11.55       13.04      0.56 o
   1  -2  23        9.30       10.17      0.65 o
   2  -2  23       46.87       49.23      1.08 o
   3  -2  23       13.15       13.31      1.31 o
   4  -2  23        0.31        0.72      0.36 o
   5  -2  23       29.30       30.17      2.61 o
  -4  -1  23       10.08        9.65      0.90 o
  -3  -1  23       83.19       88.40      1.85 o
  -2  -1  23        1.18        1.19      0.36 o
  -1  -1  23        5.85        5.80      0.40 o
   0  -1  23        3.19        2.88      0.33 o
   1  -1  23        2.90        2.89      0.34 o
   2  -1  23        0.79        0.36      0.25 o
   3  -1  23       52.20       53.42      1.22 o
   4  -1  23       13.95       14.61      0.59 o
   5  -1  23       17.68       17.14      0.62 o
   6  -1  23        3.06        2.58      0.48 o
  -4   0  23       10.36        9.49      0.96 o
  -3   0  23       17.07       18.31      0.89 o
  -2   0  23        2.08        2.67      0.53 o
  -1   0  23        5.23        5.27      0.38 o
   0   0  23        7.16        6.61      0.67 o
   1   0  23        2.68        2.67      0.30 o
   2   0  23        0.15        0.45      0.25 o
   3   0  23        0.41       -0.34      0.23 o
   4   0  23       76.51       74.70      1.44 o
   5   0  23        0.00        0.50      0.27 o
   6   0  23        5.33        4.48      0.39 o
  -4   1  23       15.78       15.40      0.91 o
  -3   1  23        1.58        1.31      0.34 o
  -2   1  23        3.21        2.21      0.36 o
  -1   1  23       20.66       21.65      0.77 o
   0   1  23        8.03        7.66      0.43 o
   1   1  23        4.96        4.88      0.30 o
   2   1  23       18.10       18.39      0.77 o
   3   1  23       22.16       22.22      0.67 o
   4   1  23      173.06      170.47      2.59 o
   5   1  23       17.43       16.30      0.83 o
   6   1  23       10.99       10.29      0.52 o
   7   1  23       73.53       75.48      1.45 o
  -4   2  23       79.94       84.96      3.59 o
  -3   2  23       10.47       11.61      0.62 o
  -2   2  23        0.45        0.27      0.27 o
  -1   2  23       36.49       40.05      1.05 o
   0   2  23        7.59        7.77      0.49 o
   1   2  23        5.25        4.94      0.36 o
   2   2  23      115.29      111.88      1.98 o
   3   2  23       30.25       28.41      0.88 o
   4   2  23       44.44       45.35      1.14 o
   5   2  23      202.03      201.89      7.84 o
   6   2  23      210.89      212.61      7.35 o
   7   2  23        7.91        8.24      0.68 o
  -4   3  23        7.23        7.53      0.67 o
  -3   3  23       17.42       19.86      0.97 o
  -2   3  23       47.99       52.54      1.55 o
  -1   3  23       20.65       20.90      0.94 o
   0   3  23       18.76       18.24      0.88 o
   1   3  23        7.07        6.72      0.46 o
   2   3  23        3.92        4.92      0.42 o
   3   3  23       83.35       84.18      1.64 o
   4   3  23        0.01        0.03      0.26 o
   5   3  23       60.71       63.91      1.41 o
   6   3  23      109.04      110.54      2.05 o
   7   3  23       42.13       43.63      1.44 o
  -4   4  23       13.75       14.48      0.82 o
  -3   4  23       28.85       30.39      1.14 o
  -2   4  23       55.79       53.44      1.53 o
  -1   4  23        0.99        0.71      0.29 o
   0   4  23       10.29        9.32      0.48 o
   1   4  23       16.04       15.51      0.56 o
   2   4  23        2.24        1.99      0.41 o
   3   4  23       57.88       57.53      1.61 o
   4   4  23       14.58       15.29      0.83 o
   5   4  23       13.72       12.71      0.62 o
   6   4  23       10.01       10.24      0.59 o
  -3   5  23        0.03        0.90      0.35 o
  -2   5  23       30.67       31.37      1.10 o
  -1   5  23       12.89       11.57      0.68 o
   0   5  23        4.91        4.53      0.37 o
   1   5  23       13.83       14.31      0.56 o
   2   5  23        0.01        0.38      0.19 o
   3   5  23       12.33       12.50      1.16 o
   4   5  23        0.73        1.15      0.38 o
   5   5  23        6.44        7.46      0.87 o
   6   5  23        1.05        0.72      0.51 o
  -2   6  23       75.90       77.81      1.66 o
  -1   6  23        0.03        0.04      0.33 o
   0   6  23       15.81       16.01      0.62 o
   1   6  23       39.64       38.19      1.03 o
   2   6  23        1.67        1.94      0.52 o
   3   6  23        5.79        5.38      0.35 o
   4   6  23        0.02        0.41      0.27 o
   5   6  23        0.06        0.41      0.43 o
  -1   7  23        0.42        0.65      0.37 o
   0   7  23       13.71       14.80      0.85 o
   1   7  23        4.49        4.24      0.55 o
   2   7  23       28.74       31.39      0.99 o
   3   7  23        3.41        3.34      0.34 o
   4   7  23        0.06        0.26      0.22 o
  -1  -3  24       42.67       45.19      1.82 o
   0  -3  24       53.60       58.25      2.15 o
   1  -3  24       55.67       62.13      1.74 o
   2  -3  24       19.80       17.84      0.92 o
   3  -3  24        0.68        0.65      0.31 o
  -2  -2  24        0.38        0.00      0.30 o
  -1  -2  24       18.29       19.74      0.77 o
   0  -2  24        2.69        3.18      0.36 o
   1  -2  24       41.08       44.14      1.04 o
   2  -2  24        0.13        0.38      0.25 o
   3  -2  24        1.11        1.18      0.40 o
   4  -2  24        8.85        8.21      0.66 o
  -3  -1  24        0.04       -0.70      0.43 o
  -2  -1  24        6.96        6.34      0.50 o
  -1  -1  24      103.38      104.42      2.91 o
   0  -1  24       40.93       41.91      1.01 o
   1  -1  24        3.40        4.01      0.38 o
   2  -1  24       88.18       91.53      1.67 o
   3  -1  24        2.72        3.49      0.60 o
   4  -1  24        7.80        8.46      0.49 o
   5  -1  24        3.14        3.94      0.37 o
  -3   0  24        9.92       10.82      1.00 o
  -2   0  24        0.06        0.36      0.37 o
  -1   0  24        2.03        2.31      0.30 o
   0   0  24       37.16       38.43      0.93 o
   1   0  24        0.40        0.22      0.24 o
   2   0  24       26.52       29.10      0.82 o
   3   0  24        2.02        2.14      0.32 o
   4   0  24        0.99        1.04      0.28 o
   5   0  24       12.46       13.32      0.58 o
   6   0  24        0.23        0.00      0.25 o
  -3   1  24        2.76        2.03      0.38 o
  -2   1  24        1.78        1.89      0.36 o
  -1   1  24        4.19        5.04      0.45 o
   0   1  24        2.95        2.69      0.45 o
   1   1  24        1.19        1.16      0.27 o
   2   1  24       14.41       14.53      0.53 o
   3   1  24        4.32        4.43      0.44 o
   4   1  24        1.28        0.85      0.48 o
   5   1  24       17.80       17.34      0.63 o
   6   1  24        8.54        9.58      0.51 o
  -3   2  24       10.99        9.55      0.70 o
  -2   2  24        0.24        0.42      0.29 o
  -1   2  24       14.57       14.52      0.66 o
   0   2  24        0.25        0.57      0.28 o
   1   2  24       18.47       18.31      0.62 o
   2   2  24        1.23        1.72      0.34 o
   3   2  24        0.46        0.42      0.29 o
   4   2  24       11.23       11.77      1.15 o
   5   2  24        8.53        8.31      0.69 o
   6   2  24       18.31       19.62      0.97 o
  -3   3  24       90.97       92.20      2.27 o
  -2   3  24        1.41        1.54      0.44 o
  -1   3  24        0.44        0.88      0.38 o
   0   3  24        1.96        2.97      0.47 o
   1   3  24        5.80        4.91      0.52 o
   2   3  24      109.37      107.30      1.95 o
   3   3  24        0.99        0.51      0.29 o
   4   3  24        1.12        1.12      0.31 o
   5   3  24       70.11       70.09      1.52 o
   6   3  24      262.43      261.12      7.02 o
  -3   4  24      138.50      143.19      3.01 o
  -2   4  24       74.84       73.75      1.90 o
  -1   4  24       16.65       17.16      0.72 o
   0   4  24       41.49       44.22      1.58 o
   1   4  24       22.50       20.61      0.93 o
   2   4  24       13.28       13.64      0.63 o
   3   4  24       69.91       68.23      1.84 o
   4   4  24      124.31      126.41      2.78 o
   5   4  24        7.13        8.62      0.55 o
   6   4  24       28.18       29.82      0.97 o
  -2   5  24        2.92        2.92      0.64 o
  -1   5  24       46.57       48.83      1.19 o
   0   5  24        1.83        1.78      0.42 o
   1   5  24        3.56        3.76      0.40 o
   2   5  24        1.25        0.99      0.25 o
   3   5  24        1.34        1.05      0.37 o
   4   5  24        5.20        4.70      0.54 o
   5   5  24        9.59        9.39      0.70 o
  -1   6  24        0.48        0.09      0.35 o
   0   6  24       14.84       14.22      1.07 o
   1   6  24       33.72       33.20      2.18 o
   2   6  24        3.66        3.96      0.40 o
   3   6  24        2.00        1.48      0.27 o
   4   6  24       20.39       19.29      0.77 o
   0   7  24        0.50       -0.10      0.36 o
   1   7  24        0.03       -0.21      0.33 o
   2   7  24        0.20        0.49      0.22 o
   3   7  24        8.14        7.10      0.79 o
  -1  -2  25       70.07       72.20      1.61 o
   0  -2  25      111.05      115.52      1.97 o
   1  -2  25      331.33      342.12      6.76 o
   2  -2  25       49.85       45.82      3.33 o
   3  -2  25       39.83       39.26      1.33 o
  -2  -1  25       21.28       21.37      0.79 o
  -1  -1  25       46.45       51.18      1.55 o
   0  -1  25      112.69      117.62      2.76 o
   1  -1  25       63.11       66.44      1.59 o
   2  -1  25       42.08       41.03      1.00 o
   3  -1  25        5.20        4.81      0.53 o
   4  -1  25       12.13       13.03      0.57 o
  -2   0  25        2.36        3.06      0.87 o
  -1   0  25        2.94        3.38      0.94 o
   0   0  25       12.81       14.80      0.58 o
   1   0  25       51.61       55.89      1.43 o
   2   0  25        9.70       10.06      0.51 o
   3   0  25        0.25        0.17      0.28 o
   4   0  25        3.47        4.86      0.45 o
   5   0  25        5.50        4.15      0.39 o
  -3   1  25       30.95       34.86      1.06 o
  -2   1  25       19.46       20.70      0.81 o
  -1   1  25        0.18        0.68      0.33 o
   0   1  25       12.04       11.45      0.62 o
   1   1  25       18.25       19.41      0.94 o
   2   1  25        1.16        1.15      0.40 o
   3   1  25        2.05        1.78      0.42 o
   4   1  25       38.26       38.56      4.60 o
   5   1  25       18.89       19.01      0.77 o
  -3   2  25       26.11       27.59      1.06 o
  -2   2  25        1.02        1.35      0.34 o
  -1   2  25        0.49        0.80      0.38 o
   0   2  25        0.09        0.02      0.26 o
   1   2  25        0.17        0.20      0.24 o
   2   2  25        1.29        1.02      0.32 o
   3   2  25        9.70        9.97      0.59 o
   4   2  25       52.95       50.84      1.71 o
   5   2  25        0.00        0.52      0.91 o
  -2   3  25        5.78        6.91      1.26 o
  -1   3  25        4.18        4.43      0.56 o
   0   3  25        9.87        9.98      0.73 o
   1   3  25        1.43        1.60      0.28 o
   2   3  25        3.23        3.64      0.35 o
   3   3  25        1.26        1.27      0.48 o
   4   3  25       80.15       79.38      1.66 o
   5   3  25       42.87       41.99      1.42 o
  -2   4  25        0.57        0.90      0.39 o
  -1   4  25        2.13        1.63      0.42 o
   0   4  25       20.51       21.66      0.98 o
   1   4  25        0.00       -0.34      0.52 o
   2   4  25       34.56       31.43      1.90 o
   3   4  25       23.89       21.68      1.36 o
   4   4  25       16.11       17.10      0.74 o
   5   4  25       54.77       56.88      1.58 o
  -1   5  25       34.94       36.30      1.03 o
   0   5  25        9.39        9.38      0.56 o
   1   5  25        1.29        1.51      0.33 o
   2   5  25       13.69       15.04      0.82 o
   3   5  25       42.65       44.20      1.74 o
   4   5  25       16.26       16.37      0.88 o
   0   6  25        8.00        7.09      0.71 o
   1   6  25        4.67        4.03      0.40 o
   2   6  25        0.60        0.59      0.29 o
   3   6  25        8.60        9.67      1.03 o
   0  -1  26       19.75       21.55      0.96 o
   1  -1  26        3.07        4.56      0.40 o
   2  -1  26       47.93       49.80      1.13 o
   3  -1  26        5.85        6.04      0.44 o
  -1   0  26        6.01        7.02      1.06 o
   0   0  26        4.96        6.18      0.62 o
   1   0  26        5.12        6.38      0.65 o
   2   0  26       40.69       42.62      1.01 o
   3   0  26       10.55       12.86      0.57 o
   4   0  26        5.96        6.11      0.43 o
  -1   1  26       62.24       63.72      2.51 o
   0   1  26       54.02       55.11      1.34 o
   1   1  26        3.27        3.26      0.52 o
   2   1  26       51.12       53.88      1.98 o
   3   1  26        6.88        6.18      0.61 o
   4   1  26        3.24        2.69      0.48 o
  -1   2  26        0.55        0.45      0.31 o
   0   2  26       18.79       19.29      0.78 o
   1   2  26        6.33        6.77      0.45 o
   2   2  26       21.58       23.14      0.74 o
   3   2  26        7.50        7.39      0.54 o
   4   2  26       10.39       10.19      0.83 o
  -1   3  26        0.98        0.63      0.53 o
   0   3  26        0.05       -0.17      0.27 o
   1   3  26        0.10        0.26      0.29 o
   2   3  26        5.30        5.77      0.42 o
   3   3  26       13.53       13.63      0.70 o
   4   3  26        0.68        0.82      0.62 o
  -1   4  26        3.90        4.40      0.68 o
   0   4  26        0.21        0.61      0.74 o
   1   4  26        7.61        7.36      0.65 o
   2   4  26        1.66        2.04      0.36 o
   3   4  26        2.25        2.40      0.58 o
   4   4  26        0.17       -0.18      0.30 o
   1   5  26        4.83        4.86      0.57 o
   2   5  26       23.39       21.74      0.98 o
   3   5  26       38.88       39.77      1.08 o
   1   1  27        0.51        0.75      0.43 o
   2   1  27      101.06       97.55      5.54 o
   0   2  27        6.26        7.53      0.55 o
   1   2  27       41.25       45.04      1.21 o
   2   2  27       14.22       16.30      0.65 o
   1   3  27       16.29       16.76      0.74 o
   2   3  27        0.37        0.59      0.29 o
 
